# Supplementary material for: Stress responsive miR-31 is a major modulator of mouse intestinal stem cells during regeneration and tumorigenesis
Source: eLife. 2017 Sep 5;6:e29538. doi: 10.7554/eLife.29538 (PMC5584991; doi:10.7554/eLife.29538)
Supplement: Figure 1—source data 1. [file elife-29538-fig1-data1.xlsx]

## Sheet: Figure 1A
Figure 1A	group	GFPneg(Ctrl)	GFPlow	GFPhi	Hopx+	Hopx-
n=4 biological replicates	1	1.06264	5.48779	10.5186	1.09509	4.8785
	2	0.190887	5.41061	10.8212	2.15217	5.9231
	3	0.986774	4.44071	13.4152	0.410596	4.18164
	4	1.82234	6.6382	7.75857	0.940038	3.42426
	Average	1.01566	5.49433	10.6284	1.14947	4.60187
	Stdev	0.5775	0.778716	2.00319	0.632092	0.919992
	P Value	6.65859e-06	6.65859e-06	0.000692882	0.735756	7.74872e-05

## Sheet: Figure 1C
Figure 1C	group	non-IR(Ctrl)	3h	6h	12h	24h	36h	48h	4d	7d
n=3 biological replicates	1	1.073	0.761	0.771	0.791	0.161	2.843	3.465	1.99	1.097
	2	1.151	0.682	0.678	0.692	0.112	2.199	4.62	2.87	1.943
	3	1.031	0.689	0.699	0.669	0.103	2.763	4.294	2.881	1.26
	Average	1.085	0.710667	0.716	0.717333	0.125333	2.60167	4.12633	2.58033	1.43333
	Stdev	0.0497192	0.0357056	0.0398246	0.0529297	0.0254864	0.286595	0.486203	0.417453	0.366481
	P Value		1.81857e-05	2.48895e-05	5.393e-05	4.05259e-08	0.000312213	1.64382e-05	0.000387952	0.108595

## Sheet: Figure 1E (left panel)
Figure 1E(left panel)	group	DOX for 0 d M2rtTA(ctrl)	Dox for 0 d TRE-miR31	DOX for 14 d M2rtTA(ctrl)	Dox for 14 d TRE-miR31
n=6 biological replicates	1	24.5	25.8	27.3	26.3
	2	25.8	24.6	28.7	25.8
	3	25.7	25.2	27.5	26.1
	4	26	24.9	29.1	25.2
	5	26.2	24.8	28.8	25.7
	6	25.8	25.5	29.2	26.7
	Average	25.6667	25.1333	28.4333	25.9667
	Stdev	0.546707	0.414997	0.752034	0.474927
	P Value		0.0622283	4.42781e-06	0.294577

## Sheet: Figure 1E (right panel)
Figure 1E(right panel)	group	Dox for 14 d M2rtTA(ctrl)	Dox for 14 d TRE-miR31
n=6 biological replicates	1	41.6	37.5
	2	40.3	38.2
	3	41.9	36.8
	4	40.8	37.9
	5	42.1	38.3
	6	41.3	37.8
	Average	41.3333	37.75
	Stdev	0.62361	0.499166
	P Value		5.46555e-08

## Sheet: Figure 1F
Figure 1F	group	M2rtTA(Ctrl)	TRE-miR31
n=3 biological replicates	1	67.12	129.52
each mouse count 20 crypts		57.67	132.67
		76.37	131.1
		59.21	132.67
		57.67	134.25
		78.23	138.23
		57.39	157.39
		67.63	97.63
		98.37	138.37
		44.82	144.82
		69.78	119.78
		68.12	119.37
		47.67	135.66
		76.67	131.1
		49.26	122.67
		57.63	134.85
		68.23	134.23
		57.54	157.69
		68.63	97.43
		88.67	143.37
	2	44.92	144.82
		69.68	119.78
		65.14	129.52
		67.54	132.67
		56.87	131.1
		59.21	132.67
		57.07	134.25
		78.03	138.23
		57.83	157.39
		46.63	97.63
		88.37	138.37
		54.88	144.82
		69.73	119.78
		59.68	129.52
		67.57	132.67
		76.37	131.1
		59.11	132.67
		67.43	134.25
		98.23	138.23
		57.89	157.39
	3	67.63	97.63
		89.37	138.37
		39.45	144.82
		39.78	119.78
		67.12	129.52
		57.67	132.67
		76.37	131.1
		59.21	132.67
		27.86	134.25
		78.23	138.23
		49.39	157.39
		32.98	97.63
		89.627	138.37
		44.72	144.82
		69.78	119.78
		67.12	129.52
		57.67	132.67
	Average	63.734	132.086
	Stdev	14.8506	14.2076
	P Value		1.23387e-48

## Sheet: Figure 1G
Figure 1G	group	M2rtTA(Ctrl)	TRE-miR31
n=3 biological replicates	1	25	46
each mouse count 20 crypts		27	45
		35	48
		32	44
		34	43
		35	40
		36	48
		37	45
		36	46
		34	49
		35	46
		36	39
		32	48
		28	44
		40	40
		39	43
		38	42
		33	40
		42	47
		41	37
	2	24	39
		26	40
		34	43
		37	44
		33	46
		34	39
		36	38
		32	30
		41	48
		27	47
		35	43
		33	44
		42	42
		25	41
		24	40
		23	39
		27	38
		35	48
		26	39
		27	40
	3	29	42
		35	42
		27	45
		26	48
		25	45
		27	45
		36	37
		37	38
		39	45
		43	40
		29	43
		42	44
		34	40
		33	38
		35	37
		36	52
		34	46
		32	40
		32	49
		39	37
	Average	33.3158	42.4912
	Stdev	5.22866	4.05715
	P Value		1.37299e-18

## Sheet: Figure 1H
Figure 1H	group	M2rtTA(Ctrl)	TRE-miR31
n=3 biological replicates	1	1	2
each mouse count 50 crypts		0	4
		1	3
		1	2
		2	4
		1	2
		1	0
		0	2
		2	6
		1	4
		1	4
		0	2
		2	3
		0	3
		0	2
		1	0
		0	2
		1	3
		1	3
		0	0
		1	2
		2	3
		0	4
		1	5
		1	3
		1	5
		1	2
		1	6
		1	0
		1	3
		0	2
		1	2
		2	3
		1	5
		0	4
		2	3
		0	0
		1	3
		1	5
		1	4
		0	4
		1	0
		1	0
		1	4
		1	2
		0	3
		1	2
		2	3
		2	4
		0	4
		0	5
		1	4
		2	3
		0	6
		2	4
		0	4
		0	2
		1	2
		1	1
		0	4
	2	0	4
		1	2
		2	2
		0	3
		1	2
		1	4
		1	2
		0	0
		2	4
		1	6
		1	2
		0	4
		0	3
		0	3
		2	0
		1	2
		1	3
		1	3
		0	3
		2	0
		1	3
		2	2
		0	5
		0	4
		1	2
		2	3
		1	2
		0	4
		1	3
		2	2
		0	3
		3	4
		2	4
		1	2
		1	0
		1	4
		0	1
		2	4
		1	2
		1	3
		0	4
		0	4
		0	1
		2	5
		1	4
		1	3
		1	4
		0	4
		1	5
		0	3
		1	2
		1	2
		2	2
		2	3
		0	3
		1	4
		2	5
		1	4
		0	1
		1	2
	3	1	3
		2	4
		0	3
		0	4
		1	4
		2	4
		0	3
		1	2
		0	2
		1	3
		2	4
		1	3
		1	3
		1	0
		1	0
		2	2
		0	3
		0	4
		1	3
		2	2
		1	0
		1	0
		0	2
		0	3
		1	4
		2	5
		1	2
		1	3
		1	4
		0	3
		1	4
		0	4
		1	3
		0	2
		0	2
		1	2
		0	0
		0	0
		1	5
		1	5
		1	3
		0	4
		1	4
		2	3
		0	3
		1	4
		0	4
		1	6
		1	4
		1	2
		0	3
		1	2
		0	5
		1	2
		1	3
		1	2
		1	2
		1	4
		1	3
		0	3
	Average	0.855556	2.91667
	Stdev	0.700176	1.40979
	P Value		1.55516e-50

## Sheet: Figure 1I
Figure 1I	group	M2rtTA(Ctrl)	TRE-miR31
n=3 biological replicates	1	63.18	67.12
each mouse count 20 crypts		55.7	57.67
		70.31	56.37
		67.12	59.25
		59.64	57.65
		58.21	63.92
		53.22	57.27
		49.87	54.52
		63.21	51.57
		80.48	49.23
		62.18	59.25
		54.27	46.65
		79.42	52.71
		57.22	57.22
		59.57	57.21
		58.21	46.48
		53.36	59.25
		43.79	57.35
		21.5	63.82
		60.48	58.91
	2	62.63	53.21
		66.99	40.93
		93.47	51.33
		64.87	58.12
		62.18	46.89
		56.32	57.91
		53.22	51.09
		69.77	49.52
		53.21	46.38
		83	59.77
		69.88	56.96
		65.87	69.75
		95.39	49.84
		64.58	53.98
		57.94	45
		58.48	51.57
		59.12	59.25
		60.38	46.65
		79.35	52.71
		52.48	67.12
	3	63.18	54.67
		55.7	44.32
		60.37	23.34
		59.42	92.21
		65.33	38.56
		63.26	52.63
		65.97	61.87
		69.73	51.57
		69.32	64.32
		70.83	59.19
		61.3	69.33
		60.31	67.53
		70.33	64.68
		87.64	62.43
		84.38	74.87
		73.72	78.79
		63.22	68.77
	Average	63.9312	56.6751
	Stdev	11.8084	10.3338
	P Value		0.000617705
