# Supplementary material for: Stress responsive miR-31 is a major modulator of mouse intestinal stem cells during regeneration and tumorigenesis
Source: eLife. 2017 Sep 5;6:e29538. doi: 10.7554/eLife.29538 (PMC5584991; doi:10.7554/eLife.29538)
Supplement: Figure 1—source data 2. [file elife-29538-fig1-data2.xlsx]

## Sheet: Figure 1-figure supplement 1B
Figure 1-Figure supplement 1B	group	0d	7d	11d	14d	21d
n=3 biological replicates	1	1.13989	3.6978	8.68889	25.7927	28.03
	2	0.739979	3.02444	7.74889	26.888	26.6533
	3	1.18555	3.21169	6.72889	24.5178	21.9733
	Average	1.0218	3.31131	7.72222	25.7328	25.5522
	Stdev	0.200151	0.28378	0.800389	0.968545	2.59231
	P Value		1.17471e-05	3.465e-06	4.30773e-09	1.43123e-06

## Sheet: Figure 1-Figure supplement 1E 
Figure 1-Figure supplement 1 E	group	miR-31+/-	miR31-/-
n=3 biological replicates	1	1.02	0.0009
	2	1.26	0.0005
	3	1.18	0.0008
	Average	1.15333	0.000733333
	Stdev	0.0997775	0.000169967
	P Value		4.3103e-07

## Sheet: Figure 1-figure supplement 1G
Figure 1-Figure supplement 1 G	group	Vil-Cre(Ctrl)	cKO
n=3 biological replicates	1	0.990801	0.367717
	2	0.997692	0.352737
	3	1.01162	0.355191
	Average	1.00004	0.358548
	Stdev	0.00865952	0.00655992
	P Value		2.48521e-11

## Sheet: Figure 1-figure supplement 2B
		duodenum		ileum
Figure 1-Figure supplement 2 B	group	M2rtTA(Ctrl)	TRE-miR31	M2rtTA(Ctrl)	TRE-miR31
n=3 biological replicates	1	83.7758	109.735	70.2065	122.124
each mouse count 20 crypt		78.4661	122.124	76.1062	112.094
		76.1062	135.693	67.8466	103.835
		84.3658	103.245	82.0059	112.094
		86.7257	107.965	70.2065	128.024
		76.1062	113.274	92.0354	107.965
		84.3658	118.584	92.0354	113.864
		78.4661	119.764	79.646	113.274
		81.4159	129.794	66.0767	114.454
		82.0059	113.274	87.9056	115.634
		83.7758	108.555	63.7168	119.764
		73.7463	111.504	67.8466	120.944
		74.3363	113.274	79.646	116.814
		78.4661	115.044	79.646	120.944
		80.826	130.383	67.8466	121.534
		85.5457	119.764	87.9056	128.024
		93.2153	126.254	77.8761	111.504
		82.0059	114.454	63.7168	113.864
		89.0855	115.634	79.646	114.454
		89.6755	107.965	84.3658	110.914
	2	87.3156	105.605	77.8761	107.965
		83.7758	119.764	83.7758	105.605
		87.9056	116.814	72.5664	107.965
		82.0059	107.965	78.4661	113.864
		77.8761	108.555	85.5457	117.404
		90.2655	113.864	77.8761	120.354
		80.826	117.404	74.9263	122.124
		84.3658	123.304	70.2065	126.254
		81.4159	109.735	68.4366	123.304
		80.826	120.354	77.8761	121.534
		83.7758	127.434	69.6165	108.555
		86.1357	130.383	72.5664	111.504
		89.6755	120.354	74.9263	114.454
		82.0059	107.965	83.7758	116.814
		78.4661	111.504	68.4366	111.504
		75.5162	113.864	77.8761	105.015
		74.9263	115.634	78.4661	113.864
		83.7758	113.864	80.236	116.814
		78.4661	118.584	76.1062	107.965
		87.3156	120.354	74.3363	126.254
	3	88.4956	122.124	83.1858	120.354
		80.236	116.224	78.4661	128.024
		79.646	113.864	81.4159	110.914
		84.3658	109.145	86.1357	107.965
		80.826	107.375	82.5959	102.065
		86.7257	113.864	80.236	118.584
		80.236	110.914	79.646	120.354
		77.8761	119.764	84.9558	116.814
		76.1062	126.254	69.0265	109.145
		74.3363	113.864	74.3363	102.065
		83.7758	86.1357	73.7463	110.914
		86.7257	105.605	78.4661	109.735
		82.5959	81.4159	77.8761	120.354
		74.3363	86.7257	69.6165	121.534
		81.4159	89.6755	74.9263	126.844
		83.7758	118.584	74.3363	115.634
		83.7758	126.844	83.7758	113.274
		92.0354	107.965	78.4661	115.044
		80.236	111.504	84.3658	119.174
		77.8761	114.454	73.7463	121.534
	Average	82.2419	114.031	77.1583	115.526
	Stdev	4.67804	10.2266	6.60494	6.58154
	P Value		4.45657e-44		8.50363e-61

## Sheet: Figure 1-figure supplement 2C
		0d		7d		10d		14d		60d		365d
Figure 1-Figure supplement 2 C	group	TRE-miR31	M2rtTA	TRE-miR31	M2rtTA	TRE-miR31	M2rtTA	TRE-miR31	M2rtTA	TRE-miR31	M2rtTA	TRE-miR31	M2rtTA
n=3 biological replicates	1	67.12	63.19	78.23	68.13	97.51	63.98	129.52	60.11	137.89	57.6	129.81	80.29
each mouse count 20 crypt		57.67	58.32	57.39	58.83	86.98	63.79	132.67	68.26	134.09	60.45	132.97	79.16
		76.37	75.39	67.63	68.93	86.61	62.22	131.1	58.27	133.81	72.05	124.62	60.39
		59.21	58.23	78.37	70.43	77.19	68.54	132.67	63.93	131.32	56.52	119.49	65.7
		57.67	56.83	44.82	67.73	93.35	61.35	134.25	59.03	136.76	57.45	130.13	65.25
		78.23	77.35	69.78	47.95	96.72	62.53	138.23	70.43	131.22	71.89	129.61	65.48
		57.39	56.42	62.83	59.82	89.58	63.59	157.39	68.25	137.7	72.39	132.91	60.57
		67.63	68.83	68.69	57.42	107.29	63.63	97.63	69.57	135.32	72.31	135.42	65.58
		98.37	98.41	72.43	56.83	94.7	67.74	138.37	67.66	131.14	60.6	130.16	65.42
		44.82	45.32	62.61	64.91	82.86	68	144.82	69.52	132.1	68.93	130.11	65.38
		69.78	68.73	69.92	71.04	84.85	62.47	119.78	65.81	134.27	60.53	125.5	65.64
		67.12	66.21	65.81	68.35	97.87	69.32	129.52	68.33	143.77	57.46	136.03	65.52
		57.67	56.73	71.5	69.31	96.42	61.68	132.67	71.2	132.42	70.11	130.44	65.67
		76.37	77.82	53.22	65.03	79.38	71.52	131.1	63.45	131.85	60.85	129.89	65.53
		59.21	59.87	67.83	68.92	83.34	70.88	132.67	70.46	131.8	61.01	133.09	58.27
		57.67	58.45	74.53	68.74	116.52	70.59	134.25	68.6	130.18	56.24	125.88	58.29
		78.23	77.48	69.81	69.05	94.47	60.82	138.23	62.53	130.16	71.78	130.51	58.55
		57.39	56.72	70.32	65.83	90.35	68.8	157.39	71.35	136.3	61.2	131.42	54.28
		67.63	66.93	65.51	66.84	95.58	70.2	97.63	63.42	135.84	57.54	135.06	58.77
		98.37	99.02	64.78	64.72	86.83	69.27	138.37	68.8	145.98	61.33	118.02	58.79
	2	44.82	43.85	64.78	58.93	89.73	67.68	144.82	62.85	131.02	69.52	128.87	58.73
		69.78	68.51	55.73	57.85	80.63	68.86	119.78	70.84	135.91	71.67	134.03	56.69
		67.12	68.57	75.7	68.84	77.44	63.71	129.52	71.01	133.95	56.26	131.04	58.87
		57.67	56.72	65.27	68.93	87.35	65.7	132.67	67.45	137.69	72.24	132.14	58.55
		76.37	75.83	65.27	67.52	106.27	68.21	131.1	69.6	131.57	69.57	134.52	58.8
		59.21	58.21	67.1	68.04	84.03	68.53	132.67	66.26	134.03	70.43	129.47	58.67
		57.67	56.94	65.91	69.82	95.72	67.66	134.25	61.24	131.87	69.81	133.64	59.71
		78.23	77.83	55.88	64.83	98.03	63.53	138.23	66.52	134.68	72.04	134.19	60.23
		57.39	57.02	61.03	57.25	95.98	66.97	157.39	68.73	136.05	71.47	134.22	59.52
		67.63	66.94	76.3	59.04	85.82	67.24	97.63	67.57	135.98	57.28	135	59.54
		98.37	97.93	66.52	56.03	92.27	68.73	138.37	67.26	135.13	68.93	134.61	59.78
		44.82	43.96	69.02	61.18	75.43	68.72	144.82	62.43	134.49	71.51	134.8	53.76
		69.78	68.93	70.02	60.93	97.07	69.01	119.78	67.28	130.43	71.58	115.94	59.84
		67.12	66.18	63.17	67.03	86.61	67.97	129.52	69.51	131.7	61.35	135.26	57.72
		57.67	57.74	59.18	65.37	95.89	66.62	132.67	67.46	133.6	69.66	129.65	59.48
		76.37	77.83	54.78	67.83	69.05	64.62	131.1	62.05	131.56	60.8	130.11	59.63
		59.21	59.86	68.8	47.92	83.61	68.82	132.67	68.78	131.3	61.42	128.29	60.22
		57.67	52.41	65.85	46.98	101.48	67.97	134.25	64.28	130.71	71.83	132.11	59.71
		78.23	64.82	64.9	48.32	107.52	67.74	138.23	69.52	133.73	57.57	133.56	72.75
		57.39	59.33	73.97	49.73	97.45	62.63	157.39	62.39	134.32	71.78	138.14	72.67
	3	67.63	69.52	60.02	61.93	103.27	68.15	97.63	68.42	135.27	72.71	128.81	71.67
		98.37	90.25	70.88	67.47	101.36	68.5	138.37	62.77	129.67	70.25	129.18	71.71
		44.82	45.72	69.81	75.03	112.03	63.92	144.82	63.94	131.54	60.46	136.93	72.51
		69.78	60.44	74.61	68.53	109.52	69.01	119.78	68.65	130.7	71.79	116.99	70.52
		67.12	57.83	71.6	69.82	99.05	67.48	129.52	70.58	137.41	71.49	129.5	72.44
		57.67	55.31	67.17	68.63	91.68	68.55	132.67	61.89	135	68.26	132.21	72.58
		76.37	70.09	73.2	64.82	106.5	70.08	131.1	68.79	134.29	60.84	133.27	72.11
		59.21	57.83	59.51	71.35	100.98	68.13	132.67	63.9	131.22	79.34	135.53	72.1
		57.67	59.71	64.47	73.61	113.1	65.59	134.25	65.78	100.16	72.15	124.45	72.59
		78.23	70.32	61.52	49.51	92.72	63.64	138.23	64.15	131.26	72.43	115.23	72.61
		57.39	45.73	63.54	57.83	96.3	64.24	157.39	62.43	131.74	71.85	132.16	77.66
		67.63	54.52	62.44	68.94	99.5	64.17	97.63	67.83	130.49	72.28	133.1	77.43
		98.37	63.91	58.49	72.36	88.2	63.87	138.37	71.9	108.78	57.29	138.17	76.08
		44.82	46.58	69.15	73.64	102.2	64.63	144.82	60.85	130.8	72.65	115.94	76.53
		69.78	50.62	68.26	70.09	101.2	65.15	119.78	62.04	130.82	71.95	137.02	77.35
		67.12	61.14	55.52	71.14	97.16	65.16	129.52	68.51	118.32	68.27	133.17	77.28
		57.67	48.82	51.43	73.05	92.07	64.65	132.67	61.49	129.62	56.54	142.01	75.81
		76.37	63.08	63.6	57.83	82.22	63.57	131.1	65.67	131.45	72.77	125.83	75.79
		59.21	59.28	68.64	79.62	89.74	68.23	132.67	68.47	134.41	57.24	115.84	75.8
		57.67	56.83	75.35	78.83	81.62	64.29	134.25	69.34	140.403	71.92	118.4	75.81
	Average	66.489	63.5532	65.9067	64.7535	93.4367	66.3808	132.373	66.3235	132.45	66.4573	130.073	66.2297
	Stdev	13.1865	12.4548	6.77827	7.59262	9.82118	2.7039	13.6408	3.47922	6.4496	6.38316	6.14246	7.52401
	P Value		0.20863		0.377982		1.68938e-41		5.24117e-67		1.40167e-88		1.62023e-83

## Sheet: Figure 1-figure supplement 3B
Figure 1-Figure supplement 3 B		ki67+ cells						Casp3+ cells
n=3 biological replicates	group	M2rtTA Dox for 7 days	TRE-miR31 Dox for 7 days	M2rtTA Dox for 10 days	TRE-miR31 Dox for 10 days	M2rtTA Dox for 365 days	TRE-miR31 Dox for 365 days	M2rtTA Dox for 7 days	TRE-miR31 Dox for 7 days	M2rtTA Dox for 10 days	TRE-miR31 Dox for 10 days	M2rtTA Dox for 365 days	TRE-miR31 Dox for 365 days
each mouse count 20 crypt or villi	1	35	34	33	42	33	44	1	1	1	3	0	5
		36	32	37	42	29	43	0	0	0	3	1	4
		38	34	37	40	32	44	1	0	2	3	1	3
		39	33	33	37	31	48	0	2	0	3	0	5
		28	29	26	36	34	42	0	0	2	4	1	6
		34	28	27	35	27	45	1	1	0	4	1	2
		35	30	28	37	26	46	0	0	0	4	0	0
		39	31	35	39	33	49	1	0	2	2	1	3
		28	28	36	39	36	36	1	1	0	2	2	4
		29	24	37	38	32	43	0	1	1	0	0	4
		37	32	34	37	31	41	2	1	1	3	1	3
		34	29	36	45	34	43	0	0	1	3	1	2
		41	35	40	35	33	44	1	0	0	3	0	2
		34	37	41	30	35	49	1	2	0	2	2	3
		35	38	36	28	39	38	0	1	2	0	1	2
		32	34	47	41	40	43	0	2	0	0	2	2
		26	33	30	37	34	45	2	0	1	3	1	0
		36	37	33	36	31	44	1	1	0	4	0	0
		39	28	35	39	33	38	0	1	2	3	2	3
		33	38	37	27	42	39	0	1	0	3	1	3
	2	25	33	25	29	41	36	1	2	1	3	0	2
		26	32	36	36	43	37	2	0	0	3	1	4
		27	34	30	38	26	47	1	2	1	4	1	0
		25	32	45	36	36	36	2	1	0	4	1	2
		34	31	35	39	35	34	1	3	1	3	0	3
		38	38	38	40	34	35	2	2	1	2	0	4
		37	36	37	41	35	48	1	0	1	2	1	3
		36	35	26	38	32	38	0	1	0	3	2	3
		25	33	29	39	28	35	1	0	2	4	2	3
		23	29	30	43	26	49	1	2	1	2	2	2
		35	27	30	42	27	39	1	2	0	0	1	4
		33	28	35	44	26	48	0	2	1	0	0	2
		36	29	36	38	25	37	0	0	1	3	1	1
		34	33	42	39	25	41	1	1	0	3	1	0
		25	30	37	40	26	36	1	0	0	4	2	2
		27	34	38	37	23	35	2	1	2	2	2	3
		33	35	35	38	45	37	1	2	1	0	0	3
		38	40	32	44	35	48	0	1	2	3	1	2
		33	42	33	38	36	38	1	1	0	2	2	4
		36	35	37	30	36	39	0	1	1	3	2	3
	3	37	36	34	46	34	49	1	0	2	3	0	3
		41	33	36	33	32	42	2	1	1	4	0	2
		37	32	32	37	38	41	1	0	0	1	2	3
		38	35	33	38	39	39	1	1	1	1	1	3
		25	32	37	36	40	38	1	1	0	0	0	0
		35	37	38	39	42	37	1	1	1	1	1	1
		36	35	38	44	40	35	1	2	0	3	0	3
		27	32	46	40	28	37	1	2	2	3	1	3
		37	30	34	38	39	38	0	1	0	3	2	2
		43	29	23	38	38	45	0	1	1	2	1	0
		28	28	25	32	29	39	2	0	1	2	0	2
		39	38	36	40	28	38	1	1	1	1	2	1
		44	36	37	38	27	39	1	2	0	0	0	0
		48	40	30	36	41	40	2	2	1	3	2	2
		39	32	27	49	42	38	0	1	2	3	3	2
		37	27	43	39	43	39	0	2	1	2	2	3
		36	38	27	42	40	37	0	0	1	3	1	3
		30	36	33	38	38	39	1	1	0	4	1	0
		40	35	34	46	39	48	1	1	2	4	0	4
		39	33	30	39	37	46	2	2	1	2	2	0
	Average	34.1667	33.0667	34.2833	38.2833	33.9833	41.0167	0.833333	1.01667	0.816667	2.45	1.01667	2.38333
	Stdev	5.42883	3.70075	5.10911	4.23514	5.55125	4.44031	0.687184	0.785104	0.741433	1.24399	0.806053	1.41529
	P Value		0.200963		9.47722e-06		7.7783e-12		0.179702		2.82546e-14		2.62492e-09

## Sheet: Figure 1-figure supplement 3C
Figure 1-Figure supplement 3 C	group	M2rtTA Dox for 7 days	TRE-miR31 Dox for 7 days	M2rtTA Dox for 10 days	TRE-miR31 Dox for 10 days
n=3 biological replicates	1	6	5	5	9
each mouse count 20 crypt		4	4	4	7
		5	5	5	7
		4	5	4	8
		6	6	3	7
		6	6	5	6
		7	5	6	8
		6	6	5	7
		5	5	6	8
		5	4	5	8
		6	5	4	7
		5	3	5	7
		4	4	4	8
		6	6	3	8
		5	5	5	7
		4	5	6	6
		4	4	5	5
		3	6	4	5
		3	5	5	4
		4	4	6	7
	2	5	6	5	8
		5	5	4	8
		4	6	4	7
		5	6	5	6
		6	3	5	7
		5	4	5	8
		4	3	4	8
		4	3	5	7
		4	4	6	8
		5	5	5	8
		5	5	5	7
		4	4	6	6
		3	4	5	6
		4	5	5	4
		5	5	4	5
		5	4	4	5
		5	4	6	5
		6	6	5	6
		4	6	3	7
		6	6	4	7
	3	5	5	5	8
		5	6	4	8
		4	6	5	7
		6	5	5	6
		5	5	4	6
		4	6	5	8
		3	6	6	8
		4	6	4	7
		5	5	4	8
		4	4	4	8
		6	5	3	8
		4	6	4	7
		5	6	4	9
		5	5	5	9
		4	5	4	8
		5	4	3	7
		5	5	4	8
		4	5	5	7
		5	4	4	7
		5	5	5	6
	Average	4.75	4.93333	4.61667	7.03333
	Stdev	0.887412	0.891939	0.818366	1.15422
	P Value		0.25737		1.87409e-25

## Sheet: Figure 1-figure supplement 3D
Figure 1-Figure supplement 3 D	group	M2rtTA Dox for 7 days	TRE-miR31 Dox for 7 days	M2rtTA Dox for 10 days	TRE-miR31 Dox for 10 days
n=3 biological replicates	1	0.7	0.7	1.4	2.3
	2	0.7	0.8	1.8	2.5
	3	0.6	0.7	1.5	2.8
	Average	0.666667	0.733333	1.56667	2.53333
	Stdev	0.0471405	0.0471405	0.169967	0.20548
	P Value		0.0924263		0.000349849
