# Supplementary material for: Stress responsive miR-31 is a major modulator of mouse intestinal stem cells during regeneration and tumorigenesis
Source: eLife. 2017 Sep 5;6:e29538. doi: 10.7554/eLife.29538 (PMC5584991; doi:10.7554/eLife.29538)
Supplement: Figure 1—source data 3. [file elife-29538-fig1-data3.xlsx]

## Sheet: Figure 1-figure supplement 4B
		chgA+ cells								mucin2+ cells								Lysozyme+ cells
Figure 1-Figure supplement 4 B	group	M2rtTA Dox for 7 days	TRE-miR31 Dox for 7 days	M2rtTA Dox for 10 days	TRE-miR31 Dox for 10 days	M2rtTA Dox for 14 days	TRE-miR31 Dox for 14 days	M2rtTA Dox for 365 days	TRE-miR31 Dox for 365 days	M2rtTA Dox for 7 days	TRE-miR31 Dox for 7 days	M2rtTA Dox for 10 days	TRE-miR31 Dox for 10 days	M2rtTA Dox for 14 days	TRE-miR31 Dox for 14 days	M2rtTA Dox for 365 days	TRE-miR31 Dox for 365 days	M2rtTA Dox for 7 days	TRE-miR31 Dox for 7 days	M2rtTA Dox for 10 days	TRE-miR31 Dox for 10 days	M2rtTA Dox for 14 days	TRE-miR31 Dox for 14 days	M2rtTA Dox for 365 days	TRE-miR31 Dox for 365 days
n=3 biological replicates	1	2	1	2	1	3	1	5	2	10	6	4	5	8	7	12	5	4	5	6	1	4	2	5	3
each mouse count 20 crypt or villi		2	1	2	1	1	2	5	3	11	12	9	6	13	11	14	6	5	3	3	2	5	3	6	2
		2	2	1	2	3	1	6	2	9	13	10	6	10	5	10	4	3	3	6	4	5	3	4	3
		1	1	1	2	2	1	4	2	12	13	11	6	9	6	8	6	5	2	4	2	4	2	3	4
		1	2	3	1	3	2	5	3	16	13	6	5	8	3	11	7	6	4	4	1	4	4	5	2
		2	2	2	2	1	1	3	1	17	17	10	4	8	8	13	3	5	5	3	3	4	4	7	4
		1	2	3	2	2	1	2	2	14	13	13	7	10	6	9	6	5	4	7	3	5	2	6	3
		3	2	2	2	3	2	3	2	13	15	14	8	12	4	8	9	4	4	4	3	5	4	4	4
		2	1	3	1	2	3	4	1	15	12	7	7	13	3	12	9	5	3	5	4	5	2	4	3
		1	1	3	1	2	2	4	1	20	16	7	7	10	4	13	9	3	4	4	4	3	3	5	2
		1	2	2	1	3	1	3	2	9	0	10	9	9	4	10	7	5	5	4	2	4	4	5	2
		1	1	2	2	1	2	2	2	9	14	8	9	8	8	9	9	3	4	5	2	3	4	4	4
		2	1	2	2	2	2	2	2	8	13	10	8	7	10	12	7	2	6	5	3	3	2	5	2
		1	3	2	2	2	3	3	1	18	14	9	7	8	6	13	8	2	4	5	4	4	2	4	3
		3	1	2	2	3	3	4	1	17	12	12	6	9	7	9	9	5	5	5	4	5	2	3	3
		2	1	3	1	2	2	4	1	10	14	13	8	10	4	8	11	5	4	4	4	5	4	3	2
		2	1	2	3	3	1	3	2	11	15	10	8	8	5	10	10	6	5	4	1	6	2	2	2
		1	1	3	1	2	1	2	3	10	13	9	7	9	3	11	8	4	4	5	2	4	2	4	1
		1	2	2	1	2	2	1	3	9	13	8	10	10	3	9	11	4	6	5	2	4	3	4	4
		3	2	4	2	3	3	3	3	8	12	10	11	10	4	9	12	3	6	5	4	3	4	2	4
	2	1	1	3	2	2	3	4	3	7	16	11	10	8	4	10	9	5	5	4	5	4	3	5	2
		3	2	3	1	3	2	4	2	7	9	14	12	8	6	9	9	5	5	4	2	5	2	4	4
		2	2	2	2	2	1	4	1	9	8	13	13	9	4	10	6	5	4	5	1	3	2	5	4
		2	2	2	2	3	1	4	3	10	7	15	11	9	5	7	8	4	3	4	2	3	3	6	2
		1	1	2	2	2	3	3	1	11	7	12	10	7	6	7	7	5	3	5	1	2	4	5	2
		1	1	3	1	3	1	2	1	12	12	12	16	9	5	6	8	5	2	4	3	5	4	4	3
		2	1	3	2	2	3	2	1	14	10	12	14	10	4	6	9	4	4	3	3	5	3	4	1
		2	1	2	1	1	2	3	2	13	14	11	15	6	4	12	11	3	3	3	2	5	2	2	1
		1	1	1	2	3	2	4	3	12	16	7	13	7	5	9	9	3	2	3	4	3	3	1	3
		1	2	1	1	3	2	4	3	12	15	9	8	7	7	7	9	5	5	4	1	4	3	4	4
		1	1	1	1	2	1	3	3	10	15	8	6	11	7	11	8	3	5	4	3	4	4	4	2
		1	6	3	3	2	2	2	2	9	13	10	8	6	6	8	10	3	4	5	3	4	3	5	2
		2	1	3	3	2	1	1	2	10	12	8	6	9	6	9	9	4	5	4	1	3	3	3	1
		3	1	2	2	3	1	3	1	8	15	9	7	8	9	7	9	5	4	5	4	4	2	2	1
		1	1	3	1	3	2	4	3	8	9	10	5	8	10	10	10	5	5	5	3	4	3	5	3
		3	2	2	2	2	2	4	2	9	14	12	8	9	6	11	7	5	6	4	4	5	4	4	2
		2	2	2	3	4	3	3	3	15	16	8	10	9	7	9	8	4	6	5	3	5	4	2	4
		3	2	2	2	2	3	1	1	14	9	11	9	10	3	11	9	3	5	3	2	4	3	2	3
		1	1	2	2	2	2	1	1	9	7	12	19	8	6	8	11	5	4	3	3	4	3	4	4
		3	2	1	1	2	2	3	3	10	12	10	5	8	5	9	8	5	4	4	3	3	2	5	3
	3	1	1	1	2	3	1	3	2	11	14	9	5	7	8	9	9	4	5	5	2	5	3	5	2
		1	1	2	3	2	1	4	1	12	13	9	8	9	5	11	9	5	6	5	1	5	4	2	2
		1	1	2	2	2	1	3	2	15	12	18	6	9	4	7	6	5	5	4	2	4	3	5	3
		3	1	2	1	3	3	3	3	16	12	14	8	10	4	7	12	5	5	4	3	4	2	4	3
		2	1	1	2	3	2	2	3	15	19	10	10	13	3	8	8	4	3	5	4	4	2	2	2
		1	2	1	1	4	2	1	3	11	8	8	7	12	4	9	10	4	2	4	4	5	3	5	1
		2	3	2	2	1	2	3	3	15	9	9	10	9	6	13	9	5	2	3	4	5	2	5	1
		1	1	2	2	2	2	4	2	16	6	7	8	8	7	12	10	5	2	4	3	4	3	5	1
		2	2	2	1	3	2	4	2	18	18	9	9	8	7	7	8	4	4	5	3	4	3	3	3
		2	1	1	2	2	1	4	1	16	17	10	10	10	6	9	8	3	4	5	2	4	3	3	3
		1	1	2	3	3	2	3	1	13	19	11	11	8	3	12	8	3	3	4	2	3	2	3	2
		2	1	2	2	2	3	2	2	12	22	10	13	13	8	8	6	5	2	3	3	3	1	5	3
		1	2	2	1	1	1	1	3	15	8	10	10	9	4	8	9	5	4	2	3	3	4	4	1
		2	1	1	2	1	1	3	3	14	9	9	15	8	4	7	10	4	4	2	4	5	5	3	1
		1	1	2	3	3	2	3	2	13	8	8	9	8	5	9	11	3	5	3	4	5	5	2	3
		1	1	1	2	3	3	4	1	11	9	10	18	10	6	11	9	5	2	4	1	4	3	5	3
		3	2	3	1	2	2	4	2	15	10	11	7	9	4	9	10	4	4	5	2	4	5	5	2
		2	1	2	2	2	1	2	3	14	6	7	10	13	8	10	11	3	3	4	2	5	2	3	3
		3	2	2	1	2	2	1	3	15	13	9	5	8	4	18	9	4	6	4	1	4	2	4	4
		3	1	1	3	3	1	3	2	9	15	10	8	15	8	10	9	5	5	4	2	3	4	5	2
	Average	1.75	1.5	2.05	1.76667	2.33333	1.83333	3.06667	2.06667	12.1833	12.2167	10.0333	8.93333	9.18333	5.56667	9.66667	8.51667	4.25	4.1	4.21667	2.66667	4.11667	2.98333	3.98333	2.55
	Stdev	0.766485	0.806226	0.717054	0.667499	0.722649	0.734091	1.13822	0.793025	3.09026	3.84314	2.34497	3.24482	1.83931	1.91804	2.20353	1.81192	0.942072	1.19304	0.932589	1.07497	0.818366	0.921804	1.2582	0.99037
	P Value		0.0869271		0.0282232		0.000297537		1.89157e-07		0.958681		0.0369285		1.67524e-18		0.00244806		0.45		1.38334e-13		1.22269e-10		3.12464e-10

## Sheet: Figure 1-figure supplement 5A
		body weight						length of intestine
		2 week		2 month		8 month		2 week		2 month		8 month
Figure 1-Figure supplement 5A	group	miR-31+/-(Ctrl)	miR-31-/-	miR-31+/-(Ctrl)	miR-31-/-	miR-31+/-(Ctrl)	miR-31-/-	miR-31+/-(Ctrl)	miR-31-/-	miR-31+/-(Ctrl)	miR-31-/-	miR-31+/-(Ctrl)	miR-31-/-
n=5 biological replicates	1	8.3362	9.8785	22.8	21.9	27.2	26.3	26.3	28.1	44.2	43.9	49.4	47.7
	2	9.2023	9.8487	23.4	22.5	26.6	25.6	26.9	26.2	43.9	44.3	47.9	44.9
	3	9.8198	9.6439	22.9	21.7	26.8	26.9	24.5	26.9	44.8	43.8	48.1	48.2
	4	9.9246	9.8157	23.5	23.4	27.1	27.3	25.6	27.3	43.5	42.6	49.2	49.3
	5	9.5328	9.3781	23.8	23.8	27.4	27.5	26.1	25.8	44.3	44.9	49.5	49.5
	Average	9.36314	9.71298	23.28	22.66	27.02	26.72	25.88	26.86	44.14	43.9	48.82	47.92
	Stdev	0.571495	0.186164	0.376298	0.821219	0.285657	0.693974	0.90111	0.907193	0.482701	0.845577	0.759605	1.84716
	P Value		0.184411		0.123638		0.350582		0.062189		0.514947		0.245391

## Sheet: Figure 1-figure supplement 5D
		crypt height						ki67+ cells						casp3+ cells
		2 week		2 month		8 month		2 week		2 month		8 month		2 week		2 month		8 month
Figure 1-Figure supplement 5 D		miR-31+/-(Ctrl)	miR-31-/-	miR-31+/-(Ctrl)	miR-31-/-	miR-31+/-(Ctrl)	miR-31-/-	miR-31+/-(Ctrl)	miR-31-/-	miR-31+/-(Ctrl)	miR-31-/-	miR-31+/-(Ctrl)	miR-31-/-	miR-31+/-(Ctrl)	miR-31-/-	miR-31+/-(Ctrl)	miR-31-/-	miR-31+/-(Ctrl)	miR-31-/-
n=3 biological replicates	1	61.7582	57.5824	63.18	67.12	68.32	57.87	17	35	44	17	38	27	1	2	1	4	0	2
each mouse count 20 crypt or villi		55.1648	67.6923	55.7	57.67	65.43	56.33	16	44	44	16	39	25	1	2	1	6	1	2
		62.1978	53.6264	70.31	56.37	64.38	58.92	27	38	39	17	37	25	0	2	2	1	0	0
		58.4615	55.3846	67.12	59.25	69.41	57.83	33	35	38	20	42	29	0	3	1	3	2	0
		51.4286	64.8352	59.64	57.65	68.47	58.16	19	33	33	16	43	32	1	2	0	0	0	4
		61.7582	58.4615	58.21	63.92	63.72	58.32	18	37	39	18	46	20	1	3	1	3	2	4
		53.6264	58.022	53.22	57.27	67.9	57.17	25	34	43	21	39	38	1	2	0	5	0	4
		58.9011	57.3626	49.87	54.52	65.94	54.19	27	43	39	19	38	36	1	2	0	4	1	3
		64.8352	66.5934	63.21	51.57	69.37	57.07	28	35	44	17	32	28	1	2	0	3	2	3
		55.8242	49.4505	80.48	49.23	62.97	53.12	17	29	41	29	37	27	0	2	1	0	0	4
		65.0549	66.3736	62.18	59.25	60.08	56.52	32	33	40	19	29	27	1	2	1	3	2	5
		77.3626	65.9341	54.27	46.65	63.68	58.47	28	41	28	17	28	25	0	3	1	2	0	5
		68.7912	53.6264	79.42	52.71	68.56	52.97	26	38	29	22	43	30	0	3	1	5	2	4
		65.0549	54.0659	57.22	57.22	69.86	58.09	19	41	33	21	40	35	0	2	0	4	1	4
		69.6703	59.7802	59.57	57.21	66.47	57.11	25	38	37	20	39	38	1	3	0	3	1	3
		66.1538	56.4835	58.21	46.48	64.31	57.26	18	33	38	18	45	37	1	2	0	4	2	3
		85.4945	58.022	53.36	59.25	64.62	59.24	19	30	43	21	29	33	1	2	1	0	0	2
		77.1429	60.2198	43.79	57.35	69.73	53.21	29	41	44	19	33	40	0	3	0	0	1	2
		66.1538	61.978	21.5	63.82	63.82	58.35	31	34	42	25	38	28	1	2	1	5	1	0
		83.7363	57.8022	60.48	58.91	65.78	58.63	29	32	40	22	37	26	1	0	1	4	1	3
	2	84.8352	52.0879	62.63	53.21	62.57	56.43	33	34	38	18	34	25	1	0	0	6	0	2
		78.2418	64.6154	66.99	40.93	68.3	58.51	27	35	38	17	40	27	1	3	1	4	2	3
		83.0769	61.7582	93.47	51.33	67.28	59.21	26	37	35	16	47	26	0	2	0	0	1	0
		84.8352	56.7033	64.87	58.12	67.49	52.09	18	34	26	23	38	29	1	3	1	5	2	4
		67.2527	57.8022	62.18	46.89	68.92	57.24	17	42	33	29	35	30	0	0	0	5	1	4
		67.2527	53.6264	56.32	57.91	61.39	58.21	32	30	36	27	27	36	1	2	0	4	0	4
		66.1538	63.956	53.22	51.09	63.51	59.67	18	37	37	16	29	26	1	2	1	4	1	3
		76.2637	54.2857	69.77	49.52	63.78	58.25	32	34	43	19	29	33	0	3	1	3	0	3
		69.2308	63.2967	53.21	46.38	64.73	52.64	27	39	38	23	33	27	1	3	1	2	2	2
		68.1319	56.9231	83	59.77	63.37	52.15	25	36	40	25	37	23	0	2	1	3	0	4
		67.033	62.8571	69.88	56.96	62.64	59.96	30	38	43	21	36	28	1	0	0	2	2	4
		64.8352	63.956	65.87	69.75	62.9	53.72	31	33	45	20	28	24	2	0	0	2	1	3
		72.5275	56.4835	95.39	49.84	67.52	52.15	33	38	41	24	29	23	1	3	2	4	2	2
		69.8901	55.3846	64.58	53.98	70.79	60.14	34	40	40	27	48	29	2	3	1	0	1	2
		57.5824	56.2637	57.94	45	64.81	59.86	30	31	39	33	36	19	1	3	0	3	1	4
		56.4835	61.3187	58.48	51.57	67	56.84	19	30	38	24	40	18	1	2	0	4	1	4
		71.4286	61.7582	59.12	59.25	65.9	58.01	18	28	39	32	39	20	1	0	1	0	1	4
		56.4835	57.5824	60.38	46.65	66.12	59.07	30	37	40	32	36	33	2	1	1	2	1	3
		72.5275	52.0879	79.35	52.71	67.28	60.55	32	33	40	28	29	23	1	3	1	3	1	3
		62.4176	57.8022	52.48	67.12	67.39	60.54	34	32	42	26	38	22	0	3	1	3	3	4
	3	65.9341	61.7582	63.18	54.67	66.3	57.7	38	30	38	19	40	20	1	3	1	2	1	4
		69.2308	54.2857	55.7	44.32	64.09	57.79	16	33	35	20	42	27	2	2	0	5	0	4
		73.6264	59.1209	60.37	23.34	64.13	56.18	29	34	33	18	42	24	0	0	1	3	1	5
		77.1429	56.044	59.42	92.21	64.82	56.3	25	31	32	23	47	30	1	1	0	3	2	4
		70.3297	56.9231	65.33	38.56	62.7	53.48	33	36	34	25	38	28	1	3	1	2	1	4
		81.5385	60	63.26	52.63	63.5	5.43	30	37	39	31	37	26	2	2	1	0	1	3
		82.6374	63.956	65.97	61.87	65.98	52.08	31	37	40	19	32	21	1	3	2	4	1	2
		70.3297	62.4176	69.73	51.57	64.2	58.09	34	35	43	23	20	20	0	0	0	4	3	4
		64.8352	66.1538	69.32	64.32	63.61	52.42	33	33	42	25	28	19	1	1	2	3	2	4
		68.1319	67.2527	70.83	59.19	64.5	55.32	32	36	40	24	27	17	1	0	2	4	2	2
		67.033	62.1978	61.3	69.33	63.53	56.89	16	32	43	28	27	27	0	3	0	3	0	0
		67.033	60.2198	60.31	67.53	65.7	59.92	18	34	44	26	26	24	1	0	0	3	2	4
		70.3297	63.956	70.33	64.68	71.68	54.48	29	36	40	21	25	30	0	3	1	3	1	4
		65.7143	60.4396	87.64	62.43	68.52	59.67	17	38	36	20	37	26	1	3	0	4	1	4
		64.6154	63.0769	84.38	74.87	68.39	51.13	19	34	3	18	35	20	0	2	0	3	2	3
		65.9341	58.022	73.72	78.79	63.89	61.17	30	33	29	19	41	26	1	2	0	5	1	0
		68.7912	47.6923	63.22	68.77	64.19	60.6	32	32	30	25	27	23	1	2	0	3	1	4
		67.2527	64.6154	68.94	46.82	63.68	50.33	33	33	28	23	26	28	0	3	1	4	2	4
		72.0879	63.5165	76.53	45.51	69.83	58.32	29	29	43	25	39	19	2	3	1	3	0	4
		67.43	53.15	64.96	54.48	63.34	57.43	26	37	46	20	40	22	2	2	2	4	1	4
	Average	68.4169	59.3107	64.2418	56.2882	65.7182	55.98	26.3167	35.0333	37.7833	22.1	35.6	26.7333	0.816667	2	0.683333	3.05	1.11667	3.1
	Stdev	8.02415	4.59688	11.6384	10.2507	2.52018	7.12442	6.20347	3.56355	6.51688	4.40719	6.30661	5.37856	0.618915	1.04881	0.645282	1.55376	0.79774	1.31276
	P Value		4.50112e-12		0.00010774		1.20161e-17		2.44893e-16		8.17791e-30		3.05557e-13		1.5722e-11		2.44651e-19		3.15202e-17

## Sheet: Figure 1-figure supplement 6B
Figure 1-Figure supplement 6B		chgA+ cells						mucin2+ cells						lysozyme+ cells
n=3 biological replicates		2 week		2 month		8 month		2 week		2 month		8 month		2 week		2 month		8 month
each mouse count 20 crypt or villi	group	miR-31+/-(Ctrl)	miR-31-/-	miR-31+/-(Ctrl)	miR-31-/-	miR-31+/-(Ctrl)	miR-31-/-	miR-31+/-(Ctrl)	miR-31-/-	miR-31+/-(Ctrl)	miR-31-/-	miR-31+/-(Ctrl)	miR-31-/-	miR-31+/-(Ctrl)	miR-31-/-	miR-31+/-(Ctrl)	miR-31-/-	miR-31+/-(Ctrl)	miR-31-/-
	1	2	1	1	3	1	5	5	7	15	10	6	7	5	4	4	4	4	3
		1	2	1	2	1	3	5	9	17	12	9	8	4	3	3	5	4	5
		2	3	3	2	2	3	5	9	17	13	6	10	5	3	3	5	3	6
		1	4	1	4	1	4	9	7	16	16	11	16	3	3	3	4	4	6
		1	1	1	3	1	2	6	8	11	10	10	13	3	5	4	6	2	4
		2	3	1	4	2	3	13	3	12	8	10	9	3	3	4	5	2	5
		1	4	2	2	1	4	9	6	12	9	13	8	4	5	4	5	3	5
		1	3	2	2	3	3	9	7	12	10	11	7	5	4	4	4	3	6
		2	3	0	3	2	4	10	8	11	12	18	18	4	5	2	4	5	4
		1	2	2	3	2	3	9	6	17	15	15	10	3	4	3	3	2	5
		1	3	3	3	3	3	8	7	16	12	27	11	4	4	4	3	6	4
		1	4	3	4	3	3	8	7	14	0	15	16	4	4	4	4	3	5
		3	4	2	4	1	4	11	12	14	12	16	19	3	5	5	4	3	4
		1	3	1	2	1	4	10	7	15	11	14	16	4	4	4	5	4	6
		1	3	1	3	1	4	5	8	16	13	19	14	4	4	4	6	3	5
		1	2	3	2	2	3	6	8	16	16	11	14	3	4	5	6	2	5
		2	3	2	3	2	4	5	9	18	15	14	12	3	5	5	6	3	5
		1	4	1	4	2	2	9	6	10	9	13	11	2	3	4	5	4	4
		1	3	1	2	1	4	11	7	11	9	10	18	3	5	3	4	4	5
		1	3	3	3	3	2	6	7	11	8	17	14	3	3	3	5	3	5
	2	1	2	2	1	2	3	7	6	9	7	14	16	4	6	4	4	4	6
		2	1	2	3	1	4	9	11	8	7	15	17	3	4	3	4	2	4
		1	2	3	3	1	2	11	5	17	11	13	17	4	5	3	5	5	7
		1	3	2	4	1	4	12	7	16	12	16	12	3	4	4	4	4	4
		1	3	2	2	1	3	8	8	16	13	16	14	3	5	4	4	3	6
		2	2	0	3	3	3	9	8	4	14	16	9	3	5	3	5	6	7
		4	3	1	2	3	4	4	8	13	12	16	17	3	4	3	5	5	6
		3	2	2	3	3	2	6	6	10	11	14	11	4	5	4	3	3	5
		1	2	1	2	4	4	6	9	11	11	10	10	4	5	4	6	4	6
		1	3	1	4	2	3	12	9	3	13	11	14	4	4	4	2	5	5
		2	3	3	4	3	4	10	6	12	10	13	10	5	3	3	3	4	6
		2	3	3	4	1	1	9	5	14	17	12	15	4	4	2	3	4	4
		2	4	2	3	3	1	7	12	13	16	17	13	3	6	4	5	5	4
		1	4	2	3	2	5	7	7	15	16	12	17	3	3	3	5	2	5
		1	3	3	4	1	3	8	7	13	14	11	11	4	4	2	4	4	6
		1	3	1	3	2	6	6	8	12	14	14	15	4	4	4	4	4	5
		3	4	3	4	2	5	9	8	10	11	10	12	5	5	5	4	4	5
		3	3	3	2	1	2	9	12	11	10	11	18	5	4	3	5	5	4
		2	2	1	2	1	4	10	11	10	10	12	12	5	6	2	5	3	4
		2	1	2	3	1	2	8	6	16	9	12	8	4	6	2	5	2	3
	3	2	2	2	4	2	4	7	7	12	9	11	13	5	3	5	5	2	4
		1	2	2	3	3	4	8	7	13	11	15	10	5	4	2	4	5	5
		1	1	1	2	1	2	9	7	13	15	11	15	5	4	4	5	4	4
		1	1	1	2	3	2	11	9	14	13	16	15	4	5	4	6	4	5
		1	3	2	2	2	3	12	9	15	15	17	15	3	5	5	6	3	4
		1	3	3	2	1	2	12	8	12	11	11	13	4	4	2	6	4	5
		4	4	2	3	1	2	8	5	12	16	15	11	4	5	4	5	3	5
		2	3	1	4	3	4	10	6	9	13	9	12	3	5	2	5	3	5
		2	2	2	4	1	3	9	6	8	10	11	9	2	4	3	5	3	5
		2	2	2	3	2	3	9	11	9	18	10	14	3	4	4	4	3	5
		1	3	3	4	3	4	7	10	10	11	13	16	3	5	5	4	3	6
		1	4	2	2	1	4	6	8	10	13	18	15	3	3	4	4	4	4
		1	4	2	3	1	2	9	7	13	9	11	12	2	3	4	6	4	4
		2	3	2	2	2	1	8	7	15	8	15	11	2	6	3	6	4	5
		2	2	1	3	1	2	10	10	16	11	14	8	4	4	5	4	5	5
		3	2	2	4	1	3	6	6	17	14	11	9	3	5	5	4	4	4
		2	3	2	4	3	3	6	8	12	13	16	11	4	5	4	4	2	4
		1	3	1	2	3	2	9	8	13	15	13	10	3	4	3	4	2	6
		1	4	2	4	2	3	8	9	14	16	15	17	4	4	5	5	2	6
		1	2	2	3	2	3	11	9	14	19	18	16	4	5	5	5	5	6
	Average	1.58333	2.73333	1.83333	2.95	1.85	3.13333	8.35	7.73333	12.75	11.9667	13.3333	12.85	3.65	4.31667	3.65	4.58333	3.56667	4.93333
	Stdev	0.780847	0.891939	0.799305	0.825126	0.852936	1.0403	2.11207	1.80616	3.06934	3.18312	3.3698	3.15608	0.833167	0.865865	0.927811	0.918181	1.05462	0.891939
	P Value		8.16499e-12		7.54646e-12		1.57142e-11		0.0856487		0.169056		0.415191		3.07148e-05		1.48456e-07		3.70457e-12

## Sheet: Figure 1-figure supplement 7A
Figure 1-Figure supplement 7A	group	Vil-Cre(Ctrl)	miR-31-/-
n=3 biological replicates	1	75.6572	44.119
each mouse count 20 crypt		85.3707	53.1809
		64.1657	59.5038
		55.8667	65.258
		50.3011	37.1546
		62.1178	68.5619
		38.079	69.6793
		71.702	78.5228
		80.6064	35.0987
		55.4849	37.205
		85.496	51.2481
		45.8155	53.7119
		61.8268	24.1049
		64.1152	28.2868
		48.3308	30.2294
		99.195	32.989
		80.8899	34.97
		57.2154	36.0179
		61.7858	38.506
		51.7148	39.4696
	2	84.9986	41.5313
		20.2938	42.3376
		63.8807	55.4
		83.1605	55.5822
		52.2208	55.7409
		78.4537	56.869
		42.6381	57.0164
		93.6181	59.3657
		81.0368	59.8698
		51.6171	82.4014
		71.7982	62.7481
		75.0052	64.3933
		62.2676	71.7643
		67.4847	80.1226
		89.1029	83.7858
		76.3218	46.2527
		44.8708	29.8264
		56.2376	33.4801
		78.831	63.4801
		60.5976	47.9741
	3	62.1039	40.8203
		60.8039	47.4649
		61.9656	49.9808
		56.4097	32.117
		65.5501	34.1341
		68.6363	40.1563
		64.9753	43.116
		46.1573	23.998
		55.5337	49.6097
		67.0764	52.7105
		82.401	53.5556
		69.702	62.1003
		44.8262	62.8955
		62.1657	73.9858
		53.8667	36.9732
		73.3707	47.1545
		56.4097	49.9019
		45.6501	68.0664
		58.6363	57.0379
		60.1178	47.5508
	Average	64.1088	50.6848
	Stdev	14.8713	14.9663
	P Value		1.88489e-06

## Sheet: Figure 1-figure supplement 7B
Figure 1-Figure supplement 7B	group	Vil-Cre(Ctrl)	miR-31-/-
n=3 biological replicates	1	59	52
each mouse count 20 crypt		42	37
		67	40
		60	60
		69	53
		56	54
		45	49
		61	42
		42	49
		51	26
		64	30
		47	46
		65	49
		71	44
		81	49
		50	48
		72	35
		44	65
		70	46
		69	51
	2	55	53
		61	40
		64	58
		49	59
		59	54
		63	62
		61	55
		64	42
		45	45
		48	51
		47	44
		58	51
		61	31
		58	35
		64	51
		66	39
		58	42
		65	57
		58	48
		70	51
	3	66	54
		47	49
		56	57
		64	40
		47	54
		72	43
		43	43
		52	46
		65	45
		61	56
		50	40
		60	49
		43	62
		65	45
		54	47
		43	57
		59	81
		62	48
		65	43
		67	42
	Average	58.3333	48.2333
	Stdev	9.1809	9.0671
	P Value		1.25302e-08

## Sheet: Figure 1-figure supplement 7C
Figure 1-Figure supplement 7C	group	Vil-Cre(Ctrl)	miR-31-/-
n=3 biological replicates	1	1	8
each mouse count 20 crypt/villus		0	4
		0	6
		0	3
		1	9
		0	5
		0	3
		1	6
		1	2
		0	3
		0	5
		0	6
		2	6
		1	7
		1	7
		0	8
		0	2
		0	3
		0	5
		0	5
	2	1	8
		1	7
		1	6
		1	8
		1	4
		0	6
		0	4
		0	3
		1	6
		1	3
		0	7
		0	5
		1	6
		1	4
		0	4
		1	6
		0	8
		2	6
		1	2
		1	3
	3	0	4
		0	4
		0	7
		0	6
		0	6
		0	5
		0	9
		1	3
		1	4
		0	3
		0	6
		1	5
		0	5
		1	7
		1	3
		0	2
		0	7
		0	6
		1	4
		1	3
	Average	0.483333	5.13333
	Stdev	0.562485	1.85712
	P Value		2.151e-37

## Sheet: Figure 1-figure supplement 7D
Figure 1-Figure supplement 7D	group	Vil-Cre(Ctrl)	miR-31-/-
n=3 biological replicates	1	11.1111	57.1429
each mouse count 20 views		15.3846	40
		9.09091	40.3
		8.33333	30
		13.3333	28.5714
		0	25
		22.2222	50.1
		14.2857	50
		0	41.6667
		11.1111	38.4615
		15.3846	57.1429
		0	50
		16.6667	51.2
		7.14286	87.5
		0	71.4286
		33.3333	25
		18.1818	40
		9.09091	38.4615
		9.09091	22.2222
		0	30.7692
	2	7.69231	22.5
		13.5	27.3
		12.9	28.5
		0	38.9
		17.3	37.4
		18.9	48.1
		13.5	49.2
		8.6	38.5
		0	52.3
		0	58.9
		15.7	56.1
		16.3	50.7
		18.2	48.2
		9.4	62.6
		8.8	57.3
		11.4	59.2
		0	58.3
		14.3	55.2
		17.8	39.5
		15.2	49.9
	3	16.4	58.2
		18.2	57.3
		0	59.4
		0	67.1
		12.3	49.5
		7.5	30.3
		12.3	58.7
		14.5	55.3
		8.4	58.2
		9.2	59.1
		11.4	60.3
		12.5	62.4
		9.9	58.3
		11.3	58.1
		16.4	48.6
		18.2	49.2
		11.3	58.8
		0	47.5
		11.3	60.2
		18.4	37.9
	Average	10.8793	48.4661
	Stdev	6.86168	13.1424
	P Value		1.28645e-39
