# Supplementary material for: Stress responsive miR-31 is a major modulator of mouse intestinal stem cells during regeneration and tumorigenesis
Source: eLife. 2017 Sep 5;6:e29538. doi: 10.7554/eLife.29538 (PMC5584991; doi:10.7554/eLife.29538)
Supplement: Figure 2—source data 1. [file elife-29538-fig2-data1.xlsx]

## Sheet: Figure 2A
Figure 2A	group	M2rtTA(Ctrl)	TRE-miR31
n=4 biological replicates	1	0.54	1.71
	2	0.53	1.59
	3	0.51	1.72
	4	0.59	1.83
	Average	0.5425	1.7125
	Stdev	0.0294746	0.0849632
	P Value		2.11056e-09

## Sheet: Figure 2B
Figure 2B	group	miR31+/-(Ctrl)	miR31-/-
n=4 biological replicates	1	0.54	0.24
	2	0.51	0.23
	3	0.55	0.24
	4	0.58	0.27
	Average	0.545	0.245
	Stdev	0.025	0.015
	P Value		1.3508e-08

## Sheet: Figure 2C
Figure 2C	group	Vil-Cre	cKO
n=4 biological replicates	1	1.2	0.08
	2	1.5	0.1
	3	1.3	0.1
	4	1.2	0.09
	Average	1.3	0.0925
	Stdev	0.122474	0.00829156
	P Value		1.9271e-08

## Sheet: Figure 2D
Figure 2D	group	M2rtTA(Ctrl)	TRE-miR31	miR31+/-(Ctrl)	miR31-/-
n=3 biological replicates	1	0.71	1.32	0.62	0.102
	2	0.43	1.63	0.53	0.106
	3	0.59	1.48	0.63	0.085
	Average	0.576667	1.47667	0.593333	0.0976667
	Stdev	0.114698	0.126579	0.0449691	0.00910433
	P Value		4.29332e-05		6.41578e-07

## Sheet: Figure 2E
Figure 2E	group	M2rtTA(budding organoid)	TRE-miR31(budding organoid)	M2rtTA(apoptotoc organoid)	TRE-miR31(apoptotic organoid)
n=5 biological replicates	1	34	51	66	49
		34.4	48.4	65.6	51.6
		33.4	52.6	66.6	47.4
	2	32	45.2	68	54.8
		33.6	47.8	66.4	52.2
		33.2	52.6	66.8	47.4
	3	32.6	56.2	67.4	43.8
		36.8	46.2	63.2	53.8
		34.6	48.8	65.4	51.2
	4	34.2	47.6	65.8	52.4
		38.4	54.8	61.6	45.2
		34	47.6	66	52.4
	5	32.4	43.8	67.6	56.2
		27.4	57	72.6	43
		31.6	52.2	68.4	47.8
	Average	33.5067	50.12	66.4933	49.88
	Stdev	2.35385	3.88076	2.35385	3.88076
	P Value		3.3315e-15		3.3315e-15

## Sheet: Figure 2G (top panel)
Figure 2G(top panel)	group	M2rtTA(2 d)	TRE-miR31(2d)	M2rtTA(4 d)	TRE-miR31(4d)
n=3 biological replicates	1	25.5072	51.0145	72.4638	172.754
		25.5072	31.3043	60.8696	123.478
		29.5652	35.3623	90.4348	162.899
		13.913	68.9855	96.2319	268.986
		31.3043	51.0145	106.087	219.71
		31.3043	62.029	174.493	204.058
		27.2464	56.2319	209.855	212.174
		27.2464	52.7536	127.536	161.159
		31.3043	52.7536	113.623	200
		23.7681	68.9855	125.797	249.275
		23.7681	38.2609	111.884	172.754
		25.5072	49.8551	106.087	171.014
		23.7681	33.6232	76.5217	141.449
		31.3043	43.4783	94.4928	182.609
		33.6232	51.0145	168.116	129.855
		21.4493	64.9275	157.101	115.942
		25.5072	59.1304	146.667	158.841
		30.1449	39.4203	144.348	145.507
		19.7101	33.6232	92.1739	117.681
		27.2464	63.1884	78.2609	157.101
	2	29.5652	37.1014	133.333	155.362
		25.5072	27.8261	123.478	135.652
		28.4058	38.2609	136.232	102.029
		40	35.3623	114.783	206.377
		12.7536	57.3913	118.841	133.333
		15.6522	37.1014	175.072	164.638
		20.8696	27.2464	140.87	123.478
		26.6667	80.5797	116.522	94.4928
		17.3913	62.6087	109.565	86.3768
		42.8986	62.6087	100.29	223.768
		32.4638	97.971	134.493	300.29
		20.8696	82.3188	132.174	212.174
		24.9275	60.8696	136.232	147.246
		32.4638	51.0145	106.087	158.841
		23.7681	55.0725	113.043	132.754
		41.1594	52.7536	99.7101	188.406
		37.1014	44.058	140.87	155.942
		26.6667	49.8551	148.986	188.406
		27.8261	88.1159	125.797	164.638
		38.2609	56.2319	131.014	194.203
	3	33.6232	54.4928	175.072	182.609
		30.7246	52.7536	103.768	144.348
		40	59.1304	145.507	168.116
		26.6667	66.087	133.333	157.101
		22.029	46.9565	97.971	259.13
		32.4638	54.4928	86.3768	174.493
		41.1594	49.8551	114.783	164.638
		29.5652	48.6957	161.739	141.449
		27.2464	56.8116	129.855	241.739
		33.6232	56.8116	164.638	174.493
		35.3623	49.2754	97.971	300.29
		28.9855	51.0145	129.855	220.87
		25.5072	49.2754	158.841	191.304
		17.3913	59.1304	179.71	247.536
		27.2464	49.8551	123.478	200
		37.1014	48.6957	120	217.971
		30.7246	48.6957	113.623	191.304
		32.4638	52.7536	115.362	203.478
		27.8261	45.7971	126.377	164.638
		30.7246	59.1304	133.913	132.754
	Average	28.4058	52.8502	125.043	176.899
	Stdev	6.59444	13.5563	28.8905	45.9888
	P Value		7.33751e-24		1.52005e-11

## Sheet: Figure 2G (bottom panel)
Figure 2G(bottom panel)	group	M2rtTA(2 d)	TRE-miR31(2d)	M2rtTA(4 d)	TRE-miR31(4d)
n=3 biological replicates	1	6	8	2	3
		6	5	5	2
		6	6	2	9
		7	9	6	6
		5	3	3	7
		6	7	6	5
		8	3	3	9
		6	9	3	9
		2	8	9	7
		4	8	8	7
		11	11	7	4
		12	5	6	10
		4	7	8	11
		9	10	7	13
		8	12	9	7
		9	14	12	7
		7	12	13	9
		10	7	6	9
		8	11	9	9
		11	11	8	5
	2	6	9	11	5
		7	11	10	7
		7	8	9	7
		12	5	8	9
		12	9	10	8
		7	7	8	8
		9	4	9	11
		4	9	10	13
		8	8	7	7
		8	6	6	7
		9	11	8	6
		5	12	8	6
		8	8	5	8
		9	9	4	8
		11	8	8	9
		5	6	3	10
		6	8	11	10
		6	11	7	5
		8	3	9	5
		8	5	8	7
	3	9	12	8	7
		5	7	6	9
		4	8	8	6
		6	8	7	4
		6	9	5	4
		9	11	5	7
		11	7	8	11
		8	7	9	8
		5	8	9	8
		5	5	10	9
		7	8	6	9
		8	8	7	10
		4	6	7	8
		4	4	5	7
		3	4	9	7
		7	9	8	11
		4	7	8	13
		7	6	7	10
		8	11	6	9
		9	8	6	8
		7.15	7.93333	7.25	7.81667
		2.33684	2.51573	2.33542	2.32731
			0.0773107		0.182016

## Sheet: Figure 2H
Figure 2H	group	M2rtTA	TRE-miR31	Vil-Cre	cKO
n=3 biological replicates	1	0.971158	0.432602	0.935912	3.99384
	2	0.962224	0.645182	1.49946	2.78519
	3	1.07012	0.414979	0.712574	2.4585
	Average	1.00117	0.497588	1.04932	3.07918
	Stdev	0.0598839	0.128124	0.405516	0.80879
	P Value		0.000125606		0.00152118

## Sheet: Figure 2J
		0		1`		2'		4		5		6		7		8
Figure 2J	group	Vil-Cre	cKO	Vil-Cre	cKO	Vil-Cre	cKO	Vil-Cre	cKO	Vil-Cre	cKO	Vil-Cre	cKO	Vil-Cre	cKO	Vil-Cre	cKO
n=3 biological replicates	1	2.2	5.1	5.3	10.3	6.7	14.6	0	8.1	0.9	2.2	1.1	3.1	0	0	0	0
each mouse count 100 crypt	2	0.9	8.6	2.8	18.1	3.8	19.3	1.1	5.9	0	0	0	0.9	0	0	0	0.9
	3	1.1	4.7	3.2	13.8	5.5	21.5	2.5	3.3	1.3	4.5	0	2.2	0	0.8	0	1.1
	Average	1.4	6.13333	3.76667	14.0667	5.33333	18.4667	1.2	5.76667	0.733333	2.23333	0.366667	2.06667	0	0.266667	0	0.666667
	Stdev	0.571548	1.75182	1.09646	3.18991	1.18977	2.87789	1.02307	1.96186	0.54365	1.83727	0.518545	0.903081	0	0.377124	0	0.478423
	P Value		0.00214149		0.00087881		0.000151527		0.00616153		0.168446		0.0171424		0.207031		0.0317056

## Sheet: Figure 2K
Figure 2K		Budding number		Crypt length(μm)
n=3 biological replicates	group	Vil-Cre(Ctrl)	cKO	Vil-Cre(Ctrl)	cKO
each mouse count 10 organoid	1	15	5	81.04	66.47
		15	6	72.22	67.89
		13	8	62.99	58.87
		17	3	51.21	81.81
		14	5	73.12	61.01
		25	4	47.41	63.44
		14	7	60.54	75.06
		9	8	74.52	84.47
		11	7	87.53	78.8
		18	5	82.32	65.12
	2	23	5	72.13	67.36
		12	3	63.28	57.89
		19	8	50.21	82.08
		13	3	73.29	60.81
		18	5	47.37	63.32
		20	5	63.05	77.25
		15	3	73.28	92.31
		15	8	80.52	79.62
		17	3	81.32	69.98
		10	6	70.89	89.7
	3	22	4	60.17	57.32
		15	6	48.91	62.21
		13	7	72.17	62.09
		17	3	42.67	67.33
		14	6	60.98	55.79
		15	5	67.43	53.33
		15	6	69.37	48.38
		13	4	62.54	68.32
		19	3	74.05	69.21
		14	4	86.93	79.33
	Average	15.6667	5.16667	67.1153	68.8857
	Stdev	3.61786	1.67498	12.0713	10.7882
	P Value		5.32132e-21		0.54493
