# Supplementary material for: Stress responsive miR-31 is a major modulator of mouse intestinal stem cells during regeneration and tumorigenesis
Source: eLife. 2017 Sep 5;6:e29538. doi: 10.7554/eLife.29538 (PMC5584991; doi:10.7554/eLife.29538)
Supplement: Figure 2—source data 2. [file elife-29538-fig2-data2.xlsx]

## Sheet: Figure 2-figure supplement 1A
Figure 2-Figure supplement 1A	group	M2rtTA(Ctrl)	TRE-miR31	miR31+/-(Ctrl)	miR31-/-
n=3 biological replicates	1	5	15	6	3
each mouse count 50 crypts		4	13	5	2
		6	10	3	2
		7	16	3	5
		4	12	7	2
		5	15	5	3
		6	14	5	3
		7	16	4	2
		6	15	6	2
		3	13	8	4
		5	9	4	2
		3	10	2	3
		2	8	6	2
		3	8	3	1
		4	10	8	3
		4	11	6	2
		3	9	3	3
		2	9	5	3
		5	10	7	2
		2	13	3	3
		2	14	5	3
		6	16	4	2
		7	9	8	3
		3	9	2	2
		4	7	5	3
		5	14	6	2
		4	16	4	3
		6	17	6	2
		6	12	6	3
		4	13	4	1
		3	11	3	4
		6	15	5	4
		7	16	5	3
		5	11	4	3
		3	10	3	3
		4	19	6	3
		6	9	2	2
		4	14	2	3
		3	16	3	2
		5	15	3	4
		6	12	2	3
		5	16	3	3
		3	14	6	2
		2	17	4	4
		3	6	5	3
		3	8	3	2
		6	10	4	4
		4	11	4	3
		6	13	3	1
		5	13	2	2
	2	4	14	5	4
		3	17	2	3
		3	17	7	5
		3	10	2	4
		5	15	5	3
		7	7	1	2
		4	17	4	2
		4	2	2	4
		2	3	4	3
		2	16	4	2
		3	15	6	2
		6	17	5	4
		4	5	4	2
		7	9	1	3
		6	8	4	2
		3	7	7	2
		5	14	3	2
		2	19	3	3
		5	3	4	3
		3	10	5	4
		3	6	3	3
		4	12	4	2
		6	8	3	2
		4	17	3	1
		5	16	2	3
		3	13	5	2
		6	5	5	3
		5	9	7	3
		4	10	4	3
		7	14	2	2
		7	11	5	2
		3	16	4	2
		3	18	8	3
		6	14	6	3
		4	11	3	3
		3	5	2	1
		6	14	6	4
		4	20	7	3
		3	15	5	2
		4	22	4	4
		6	14	3	1
		8	8	6	1
		5	9	7	2
		6	11	3	2
		5	14	7	1
		3	15	6	3
		4	12	4	1
		3	8	5	2
		7	17	2	3
		7	2	6	2
	3	4	8	2	3
		3	12	4	1
		3	9	5	2
		3	13	2	2
		6	19	4	2
		8	15	4	3
		6	10	3	2
		3	6	6	3
		5	12	3	3
		5	8	5	2
		6	18	5	3
		3	9	4	4
		7	13	6	3
		5	14	7	2
		6	12	7	3
		5	7	5	3
		3	18	5	2
		5	8	4	2
		3	14	4	3
		7	11	3	3
		8	20	6	3
		6	17	3	2
		4	16	8	2
		6	5	2	4
		8	17	4	3
		3	7	3	3
		6	9	4	2
		3	18	4	2
		3	10	6	3
		4	5	5	2
		6	14	4	4
		8	8	6	2
		5	11	3	2
		4	3	3	2
		5	18	4	2
		5	5	2	3
		6	13	7	4
		2	8	3	2
		7	12	4	4
		3	11	3	3
		2	17	8	2
		5	17	5	4
		6	19	6	2
		3	15	5	3
		5	14	5	4
		6	17	6	2
		6	10	4	2
		5	14	3	2
		3	19	4	3
		6	2	7	3
	Average	4.61333	12.1133	4.40667	2.62667
	Stdev	1.57813	4.28725	1.65367	0.844959
	P Value		8.71803e-58		1.40686e-26

## Sheet: Figure 2-figure supplement 1B
		buds number						crypt length
		3d		5d		7d		3d		5d		7d
Figure 2-Figure supplement 1B	group	M2rtTA(Ctrl)	TRE-miR31+Dox	M2rtTA(Ctrl)	TRE-miR31+Dox	M2rtTA(Ctrl)	TRE-miR31+Dox	M2rtTA(Ctrl)	TRE-miR31+Dox	M2rtTA(Ctrl)	TRE-miR31+Dox	M2rtTA(Ctrl)	TRE-miR31+Dox
n=5 biological replicates	1	3	2	4	3	6	6	60.5	74.31	66.8	84.44	93.8	109.84
each mouse count 10 organoid		2	1	5	6	6	2	62.13	76.82	69.67	85.93	93.98	111.68
		3	3	3	6	5	9	57.98	72.77	65.76	83.27	91.35	112.59
		2	2	3	4	4	8	60.37	74.57	68.33	86.35	89.93	106.87
		2	2	4	4	6	7	61.48	76.35	63.79	84.66	90.92	115.24
		1	1	5	5	4	15	60.492	74.964	66.87	84.93	91.996	109.444
		2	2	5	2	5	8	60.15	74.11	64.8	89.44	89.8	110.894
		1	3	4	5	8	7	62.23	72.82	62.37	85.23	98.298	111.68
		3	1	3	5	7	11	56.98	72.47	65.216	83.227	81.35	113.59
		3	2	5	5	6	8	60.17	69.57	69.133	89.135	89.03	116.87
	2	2	1	5	6	7	9	61.88	76.895	63.219	82.66	90.42	113.51
		3	3	3	6	5	16	60.92	70.964	76.87	74.03	90.96	109.494
		2	2	4	2	3	7	60.5	74.91	66.218	84.144	83.8	112.84
		3	1	4	3	6	8	62.33	73.42	62.67	82.93	93.08	111.608
		1	1	5	6	2	7	67.98	72.27	65.716	89.27	91.05	123.259
		2	2	5	3	8	7	60.17	74.37	62.33	86.325	99.93	116.87
		1	3	3	5	8	10	61.38	76.25	66.79	82.66	90.99	115.29
		3	1	3	6	7	9	60.32	72.964	66.587	84.433	91.96	111.64
		2	3	4	5	6	8	60.5	64.31	66.58	89.44	93.08	109.84
		1	2	5	6	6	2	62.03	73.42	63.617	86.393	108.98	111.698
	3	3	2	3	6	5	9	66.98	73.17	65.376	83.427	91.15	103.597
		2	1	3	3	4	8	60.17	79.57	61.33	82.675	89.03	106.867
		2	2	4	4	6	7	58.48	76.325	66.79	83.666	91.92	115.64
		2	2	5	2	4	4	62.492	70.164	66.287	81.83	91.96	116.444
		2	2	5	6	5	8	60.25	74.11	66.78	82.144	83.8	105.84
		1	1	4	5	8	7	62.43	76.112	79.67	85.643	92.98	111.686
		2	2	4	4	7	4	53.98	72.77	55.76	83.127	91.15	101.359
		1	3	5	3	6	7	60.39	74.57	58.33	83.235	89.93	106.87
		3	1	5	5	7	3	61.21	76.35	63.079	89.626	90.92	116.24
		3	2	3	8	5	2	59.292	74.964	66.187	84.73	100.823	109.44
	4	2	1	4	5	13	7	63.5	74.31	56.8	84.34	90.8	108.84
		1	2	4	4	6	13	69.13	76.82	69.67	75.93	99.98	112.68
		2	2	5	6	7	4	50.38	72.77	65.76	83.97	81.35	107.59
		2	2	5	5	8	7	62.37	74.57	68.33	86.35	89.23	116.87
		1	1	3	5	8	7	61.58	76.35	63.79	84.166	90.42	115.28
		2	2	3	2	7	9	60.292	74.964	66.87	79.93	81.96	109.487
		3	3	4	8	6	4	62.15	84.31	66.8	87.24	73.8	109.184
		3	1	5	6	3	9	68.13	79.82	69.67	85.993	83.98	110.68
		2	3	3	4	5	8	57.18	72.347	44.76	82.927	91.135	113.59
		1	2	3	7	4	12	62.37	74.58	48.33	86.235	79.93	106.285
	5	1	1	4	4	2	3	61.38	72.35	63.79	89.66	100.92	115.23
		2	2	5	5	4	7	60.979	70.964	76.87	68.93	91.096	119.34
		2	3	2	6	5	7	58.5	64.351	66.8	90.44	93.28	119.84
		3	1	4	5	8	15	68.13	76.82	49.67	95.93	93.06	101.68
		3	1	3	4	7	9	56.98	72.177	65.76	83.27	91.05	103.39
		2	1	5	4	6	10	62.36	79.57	68.33	89.35	89.93	106.67
		3	3	5	2	7	3	61.24	76.33	72.3	79.78	87.09	112.98
		2	2	5	3	5	6	63.59	83.27	89.01	83.98	85.12	112
		2	3	4	6	4	9	53.548	79.62	67.32	86.21	84.28	107.23
		3	1	4	4	6	7	69.72	89.2	88.71	84.99	86.06	118.68
	Average	2.1	1.86	4.06	4.68	5.86	7.58	61.1935	74.8425	66.0453	84.5724	90.4568	111.525
	Stdev	0.728011	0.748599	0.858138	1.47567	1.85483	2.83708	3.61434	4.12791	7.69358	4.186	5.89053	4.67151
	P Value		0.103865		0.0109174		0.00103369		1.05823e-32		1.48286e-27		9.49185e-37

## Sheet: Figure 2-figure supplement 1C
Figure 2-Figure supplement 1C	group	M2rtTA	TRE-miR31
n=3 biological replicates	1	112	462.286
each mouse count 20 crypt/villus		69.7143	394.857
		58.2857	319.429
		98.8571	360
		108.571	313.714
		94.8571	435.429
		104.571	364
		104.571	480
		104	483.429
		108.571	514.857
		118.286	597.714
		98.8571	655.429
		106.286	636.571
		110.286	586.286
		96.5714	385.143
		116	450.857
		98.8571	497.143
		100.571	487.429
		93.1429	679.429
		86.8571	418.286
	2	158.857	439.429
		180	484.571
		174.286	446.857
		154.857	607.429
		201.143	396
		201.143	631.429
		86.8571	511.429
		90.8571	496
		86.8571	549.714
		73.7143	396.571
		96.5714	576
		94.8571	338.286
		98.8571	344.571
		81.1429	569.143
		120	535.429
		94.8571	586.857
		158.857	556.571
		139.429	510.286
		154.857	574.857
		131.429	643.429
	3	143.429	481.143
		154.857	510.286
		199.429	332
		145.143	561.714
		172	456.571
		195.429	509.143
		206.857	338.857
		145.143	298.286
		206.857	540
		201.143	120
		180	485.714
		203.429	499.429
		206.857	400.571
		216.571	485.714
		209.143	428
		131.429	535.429
		116	612
		166.286	474.857
		166.286	364.571
		158.857	402.857
		195.429	481.143
	Average	135.897	475.991
	Stdev	43.99	104.506
	P Value		2.47613e-47

## Sheet: Figure 2-figure supplement 1D
Figure 2-Figure supplement 1D	group	M2rtTA	TRE-miR31
n=3 biological replicates	1	1	0
each mouse count 20 crypt		2	2
		2	2
		2	2
		0	0
		3	2
		2	1
		2	2
		2	2
		3	1
		2	2
		3	2
		3	3
		1	2
		2	2
		3	2
		3	2
		2	3
		3	2
		1	2
		3	2
	2	2	1
		4	3
		3	2
		3	1
		2	2
		4	2
		3	1
		2	2
		4	2
		3	3
		2	3
		3	3
		1	2
		3	1
		4	2
		3	1
		1	1
		3	1
		4	1
		3	2
		3	1
	3	2	2
		2	1
		2	1
		1	2
		3	3
		2	2
		2	1
		3	1
		3	0
		2	2
		2	2
		2	3
		2	0
		3	1
		4	2
		3	0
		2	2
		1	2
		3	2
		2	1
	Average	2.43548	1.69355
	Stdev	0.872907	0.794918
	P Value		1.68774e-06

## Sheet: Figure 2-figure supplement 1E
Figure 2-Figure supplement 1E		number of LacZ+ crypt		height of LacZ+ cell
n=3 biological replicates	group	M2rtTA	TRE-miR31	M2rtTA	TRE-miR31
each mouse count 20 crypt	1	10	7	571.429	400
		9	8	514.286	457.143
		11	2	628.571	114.286
		8	8	457.143	457.143
		10	10	571.429	571.429
		13	7	742.857	400
		6	7	342.857	400
		9	8	514.286	457.143
		10	7	571.429	400
		12	8	685.714	457.143
		9	8	514.286	457.143
		8	6	457.143	342.857
		7	5	400	285.714
		8	6	457.143	342.857
		9	7	514.286	400
		10	6	571.429	342.857
		12	8	685.714	457.143
		10	8	571.429	457.143
		8	7	457.143	400
		9	10	514.286	571.429
	2	8	12	457.143	685.714
		8	9	457.143	514.286
		10	8	571.429	457.143
		9	9	514.286	514.286
		8	9	457.143	514.286
		9	8	514.286	457.143
		12	7	685.714	400
		10	7	571.429	400
		12	6	685.714	342.857
		8	7	457.143	400
		7	6	400	342.857
		8	7	457.143	400
		7	8	400	457.143
		6	8	342.857	457.143
		6	7	342.857	400
		9	6	514.286	342.857
		6	7	342.857	400
		5	8	285.714	457.143
		7	7	400	400
		6	9	342.857	514.286
	3	8	6	457.143	342.857
		9	7	514.286	400
		10	8	571.429	457.143
		13	6	742.857	342.857
		14	5	800	285.714
		12	10	685.714	571.429
		11	11	628.571	628.571
		10	6	571.429	342.857
		10	7	571.429	400
		9	8	514.286	457.143
		9	5	514.286	285.714
		8	6	457.143	342.857
		9	5	514.286	285.714
		8	7	457.143	400
		9	8	514.286	457.143
		7	7	400	400
		8	7	457.143	400
		9	9	514.286	514.286
		9	8	514.286	457.143
		10	9	571.429	514.286
	Average	9.01667	7.38333	515.238	421.905
	Stdev	1.8929	1.5821	108.165	90.406
	P Value		9.43214e-07		9.43214e-07

## Sheet: Figure 2-figure supplement 1F
		G0		G1		S/G2/M
Figure 2-Figure supplement 1F	group	Vil-Cre	cKO	Vil-Cre	cKO	Vil-Cre	cKO
n=3 biological replicates	1	31.8	58.7	46.2	21.9	21.9	19.4
	2	37.6	68.3	25.2	20.9	34	10.5
	3	35.1	66.8	33.1	23.3	31.1	23.3
	Average	34.8333	64.6	34.8333	22.0333	29	17.7333
	Stdev	2.37534	4.21663	8.66038	0.984322	5.15817	5.35682
	P Value		0.000825107		0.0260463		0.0230955
