# Supplementary material for: Stress responsive miR-31 is a major modulator of mouse intestinal stem cells during regeneration and tumorigenesis
Source: eLife. 2017 Sep 5;6:e29538. doi: 10.7554/eLife.29538 (PMC5584991; doi:10.7554/eLife.29538)
Supplement: Figure 3—source data 1. [file elife-29538-fig3-data1.xlsx]

## Sheet: Figure 3A (left)
Figure 3A(left)		Ki67+ crypt per 1400μm
n=5 biological replicates	group	Vil-Cre(Ctrl)	cKO
each mouse count 20 views	1	14	6
		16	5
		16	3
		15	5
		12	4
		13	4
		15	3
		13	5
		15	6
		17	3
		13	8
		15	4
		15	7
		15	4
		12	10
		16	2
		17	5
		15	4
		14	6
		12	5
	2	11	5
		13	4
		14	8
		17	7
		12	4
		14	6
		13	5
		19	4
		12	4
		15	3
		13	4
		12	5
		11	5
		15	6
		14	5
		19	6
		15	3
		16	7
		16	6
		15	5
	3	17	6
		14	3
		14	7
		13	4
		16	3
		15	3
		14	6
		15	3
		15	7
		17	6
		15	5
		15	8
		14	8
		14	5
		14	9
		14	6
		16	5
		13	6
		15	4
		16	6
	4	16	3
		13	7
		17	7
		15	8
		16	3
		11	7
		15	5
		14	4
		15	6
		13	8
		14	7
		17	6
		15	5
		16	10
		17	5
		13	3
		15	4
		13	5
		16	6
		14	5
	5	14	3
		16	7
		16	5
		14	4
		15	6
		17	4
		13	3
		13	3
		15	5
		14	5
		14	7
		16	3
		17	6
		16	4
		15	4
		13	4
		15	6
		14	8
		13	3
		13	5
	Average	14.6	5.2
	Stdev	1.6268	1.69372
	P Value		7.4614e-97

## Sheet: Figure 3A (right)
		Ki67+ cells per crypt
Figure 3A(right)	group	Vil-Cre(Ctrl)	cKO
n=5 biological replicates	1	56	47
each mouse count 20 crypt		59	41
		58	40
		61	41
		48	60
		33	63
		34	57
		65	58
		58	68
		57	43
		53	50
		65	47
		67	64
		65	53
		76	47
		32	58
		47	63
		37	35
		65	64
		79	35
	2	56	46
		61	48
		73	64
		54	45
		65	37
		57	38
		68	39
		68	65
		46	63
		57	75
		54	74
		70	28
		62	37
		42	36
		45	35
		52	46
		73	58
		66	64
		58	37
		65	45
	3	32	51
		65	54
		60	51
		48	57
		43	44
		55	53
		57	52
		59	37
		63	45
		47	51
		65	31
		56	60
		57	59
		64	32
		64	57
		59	56
		58	49
		70	27
		72	54
		54	57
	4	69	58
		55	49
		68	66
		45	57
		30	32
		31	52
		62	51
		55	43
		54	67
		50	54
		62	59
		64	57
		62	44
		73	63
		69	52
		56	27
		32	61
		61	56
		64	42
		68	66
	5	36	36
		49	40
		53	67
		43	60
		47	26
		33	54
		67	43
		61	48
		64	36
		51	73
		36	50
		37	56
		68	46
		61	33
		60	47
		56	67
		68	62
		70	41
		68	49
		64	54
	Average	56.77	50.35
	Stdev	11.5478	11.5123
	P Value		0.000114124

## Sheet: Figure 3B (left)
Figure 3B(left)
n=3 biological replicates	group	Vil-Cre 2h	cKO 2h	Vil-Cre 4h	cKO 4h
each mouse count 50 crypt	1	5	19	2	8
		6	11	3	8
		5	10	3	9
		3	18	2	6
		5	12	2	7
		12	13	1	8
		2	12	3	6
		4	16	1	7
		11	14	2	9
		6	15	3	8
		7	17	2	8
		6	12	1	8
		4	10	3	7
		6	11	2	6
		13	11	3	7
		3	20	3	8
		4	12	2	9
		3	11	2	8
		3	15	1	7
		10	21	3	8
		7	12	2	8
		8	11	2	7
		7	19	4	6
		5	16	2	7
		7	18	1	7
		14	13	2	8
		11	10	2	9
		5	9	1	9
		4	17	1	7
		2	19	3	9
		4	9	4	9
		4	10	3	9
		6	13	2	8
		7	17	2	7
		4	15	2	8
		6	13	2	9
		7	14	2	9
		6	11	1	7
		4	11	2	7
		6	12	3	6
		13	16	1	8
		3	11	3	9
		5	18	2	8
		12	13	3	9
		6	14	3	7
		5	8	2	7
		3	9	2	7
		5	9	2	8
		12	18	3	9
		2	10	2	7
		3	9	2	8
		2	13	2	6
		2	18	1	7
		8	15	1	8
		7	14	3	7
		5	18	3	9
		7	16	2	8
		14	17	3	7
		4	19	2	8
		5	16	1	9
	2	10	11	2	7
		4	17	1	8
		3	12	4	6
		1	16	3	8
		3	10	4	9
		3	11	1	7
		5	14	4	8
		6	13	4	9
		8	9	3	8
		9	8	2	7
		8	21	1	8
		6	18	1	9
		8	20	2	7
		15	15	2	7
		12	14	3	8
		6	12	2	9
		5	13	1	9
		3	13	1	6
		5	12	3	7
		5	14	2	6
		4	13	2	8
		5	10	2	9
		4	14	3	8
		2	12	2	9
		4	13	1	7
		11	15	2	8
		1	10	2	6
		3	21	3	7
		10	13	3	8
		5	12	2	7
		6	20	4	6
		7	14	2	9
		5	12	1	9
		7	11	1	6
		7	19	3	8
		8	21	1	7
		10	11	2	7
		4	20	2	6
		3	15	2	8
		4	12	1	9
		3	13	3	8
		3	13	2	6
		5	13	1	7
		6	15	2	8
		14	17	4	8
		4	11	5	10
		5	15	3	8
		4	10	2	9
		4	9	3	8
		11	17	1	7
		4	14	2	6
		6	12	1	9
		13	15	2	8
		10	19	2	9
		4	16	2	6
		3	19	1	8
		6	9	2	8
		8	10	1	8
		15	11	3	6
		12	12	2	7
	3	6	14	3	8
		5	9	2	8
		7	17	1	8
		5	15	3	8
		7	16	4	9
		14	10	3	8
		5	17	1	8
		3	12	1	7
		5	18	2	9
		12	16	3	10
		2	15	2	7
		11	8	2	8
		5	12	5	7
		4	17	3	5
		2	14	1	6
		4	13	2	7
		13	17	2	8
		7	12	2	9
		6	13	3	6
		4	17	2	8
		6	12	2	7
		4	14	1	8
		3	11	4	9
		3	17	1	8
		9	9	2	6
		7	19	3	8
		6	19	2	7
		4	17	3	9
		6	11	2	7
		13	15	3	8
		8	13	3	8
		6	19	1	8
		8	14	1	6
		15	15	3	8
		5	15	3	7
		13	16	3	8
		11	17	2	7
		3	9	1	8
		3	10	3	7
		5	10	2	8
		7	11	2	6
		8	12	2	7
		6	11	2	8
		5	11	2	8
		5	13	1	6
		7	11	1	9
		8	10	3	8
		5	19	1	7
		6	14	3	8
		3	18	1	8
		5	18	2	7
		4	12	3	8
		6	13	2	9
		4	14	2	8
		2	13	1	8
		3	15	2	6
		7	14	3	7
		6	12	1	8
		3	9	2	7
		3	16	1	8
	Average	6.15556	13.8389	2.16667	7.66667
	Stdev	3.2246	3.23722	0.897527	0.988826
	P Value		3.96353e-71		2.6522e-178

## Sheet: Figure 3B (right)
		0		1`		2'		4		5		6		7		8		9		10
Figure 3B(right)	group	Vil-Cre	cKO	Vil-Cre	cKO	Vil-Cre	cKO	Vil-Cre	cKO	Vil-Cre	cKO	Vil-Cre	cKO	Vil-Cre	cKO	Vil-Cre	cKO
n=3 biological replicates	1	38.3	45.4	41.7	90.9	43.8	100	16.7	45.5	21.7	36.3	33.3	45.5	16.7	27.3	8.3	36.4	9.8	27.13	5.3	18
each mouse count 100 crypt	2	43.5	40.2	49.2	91.3	50.8	100	21.3	46.8	25.4	34.4	30.9	39.2	18.3	25.3	9.1	33.9	12.2	29.1	8.7	20.8
	3	40.8	39.3	51.4	83.7	48.8	100	20.9	41.6	20.6	32.7	28.3	43.4	17.8	20.3	10.3	28.6	6.8	26.1	7.2	17.7
	Average	40.8667	41.6333	47.4333	88.6333	47.8	100	19.6333	44.6333	22.5667	34.4667	30.8333	42.7	17.6	24.3	9.23333	32.9667	9.6	27.4433	7.06667	18.8333
	Stdev	2.12341	2.68866	4.15238	3.49221	2.94392	0	2.0806	2.20958	2.05318	1.47045	2.04179	2.61916	0.668331	2.94392	0.821922	3.25201	2.20907	1.24462	1.39124	1.39603
	P Value		0.670181		5.14244e-06		3.35143e-08		3.18776e-06		8.11452e-05		0.00037839		0.00438145		7.77839e-06		8.02945e-06		2.09012e-05

## Sheet: Figure 3C
Figure 3C	group	M2rtTA 2h	TRE-miR31 2h	M2rtTA 2d	TRE-miR31 2d	M2rtTA 4d	TRE-miR31 4d	miR-31+/- 2h	miR-31-/- 2h	miR-31+/- 2d	miR-31-/- 2d	miR-31+/- 4d	miR-31-/- 4d
n=3 biological replicates	1	1.22688	2.48802	0.864537	25.1067	1.34723	106.153	0.973779	0.449585	0.48689	0.377618	0.693515	0.396117
	2	1.04247	3.38698	1.13288	14.9804	1.19748	126.676	0.827406	0.340722	1.65481	0.133046	1.32317	0.145996
	3	0.78187	6.04189	1.02101	11.8762	0.619854	100.427	1.24114	0.346678	1.24114	0.397768	1.08975	0.210808
	Average	1.01707	3.9723	1.00614	17.3211	1.05486	111.085	1.01411	0.378995	1.12761	0.302811	1.03548	0.250974
	Stdev	0.182562	1.50874	0.110055	5.64924	0.313609	11.2695	0.171297	0.0499741	0.483512	0.120323	0.259905	0.105988
	P Value		0.00808506		0.00117772		1.1713e-06	1.72008	0.000386534		0.0115342		0.00139371

## Sheet: Figure 3E
Figure 3E		No. of LacZ+ crypt				Height of LacZ+ cells
n=3 biological replicates	group	M2rtTA 2d	TRE-miR31 2d	M2rtTA 4d	TRE-miR31 4d	M2rtTA 2d	TRE-miR31 2d	M2rtTA 4d	TRE-miR31 4d
	1	3	3	2	8	46.2857	124.571	244	352.571
		2	6	5	8	24	130.857	345.714	326.857
		3	4	2	7	29.1429	89.1429	171.429	413.714
		1	3	4	9	20.5714	80.5714	150.857	394.857
		2	5	4	9	20.5714	116.571	81.1429	416.571
		2	6	3	10	23.4286	124	121.714	484
		2	4	2	9	21.7143	105.714	232	426.857
		1	4	4	7	21.1429	90.2857	153.714	304.571
		3	6	3	8	18.8571	109.714	104.571	227.429
		2	4	4	11	21.7143	141.143	118.857	346.286
		2	4	6	11	21.1429	133.143	124.571	454.857
		2	5	4	6	16	113.247	150.286	464
		3	5	3	5	24.5714	112.217	172.571	371.429
		2	4	2	8	14.8571	110.523	175.429	423.429
		1	3	3	8	12.5714	112.466	132	332.571
		1	4	1	9	27.4286	115.366	149.714	446.857
		3	5	3	9	20.5714	115.256	118.857	133.714
		2	3	2	9	17.7143	114.461	247.429	298.857
		1	4	5	6	21.7143	115.257	229.714	284.571
		1	6	5	7	29.7143	117.527	219.429	195.429
	2	2	6	4	6	25.7143	118.237	215.429	162.286
		2	6	3	9	24	116.154	114.857	130.857
		1	4	2	9	30.2857	114.61	93.1429	200.571
		2	5	2	5	29.1429	114.734	90.8571	118.857
		1	6	2	8	28	114.963	135.429	142.286
		2	5	2	8	24	115.366	143.429	133.714
		3	4	6	9	21.1429	115.63	152	162.286
		1	3	4	9	16	115.654	161.714	180
		2	3	5	9	24.5714	115.69	159.429	273.143
		3	5	2	11	14.8571	115.802	162.857	171.429
		3	5	4	6	12.5714	115.852	144	148
		2	6	2	6	27.4286	115.699	107.429	357.143
		2	5	3	5	20.5714	115.469	86.8571	441.143
		2	5	5	8	17.7143	115.406	110.286	423.429
		2	4	4	8	21.7143	115.479	116.571	209.143
		3	3	6	8	29.7143	115.546	154.857	171.429
		3	3	6	9	25.7143	115.599	161.714	246.857
		2	4	5	10	24	115.621	168.571	195.429
		2	6	4	10	30.2857	115.62	229.714	306.286
		2	3	3	9	29.1429	115.617	209.143	284.571
	3	3	6	5	9	28	115.61	73.1429	244
		3	2	2	9	24	115.593	84.5714	326.857
		2	4	6	8	21.1429	115.569	86.8571	336.571
		2	4	6	10	20.5714	115.557	133.143	321.714
		2	5	4	6	23.4286	115.565	116.571	217.714
		3	4	3	5	21.7143	115.58	161.714	254.857
		3	3	2	9	26.2857	115.589	96.5714	388
		2	6	2	10	22.2857	115.593	130.286	344.571
		2	2	4	11	21.1429	115.592	156.571	391.429
		3	5	5	10	17.7143	115.589	164.571	225.143
		2	4	6	9	26.2857	115.587	174.857	220
		2	5	2	9	24	115.584	148	278.857
		3	6	4	8	20	115.582	144.571	326.286
		3	3	4	8	16	115.581	166.286	338.857
		1	6	3	10	15.4286	115.582	94.8571	332.571
		1	6	4	8	25.1429	115.584	87.4286	308
		1	4	2	9	27.4286	115.585	160.571	332
		2	5	4	7	24	115.586	162.857	277.714
		3	5	3	8	31.4286	115.586	118.286	281.143
		1	6	3	9	29.7143	115.585	184	384.571
	Average	2.08333	4.5	3.58333	8.3	23.2667	114.941	150.133	294.819
	Stdev	0.713948	1.14746	1.35759	1.54164	5.54619	8.25288	49.663	98.198
	P Value		6.46551e-27		9.50824e-36		1.36595e-100		3.88919e-18

## Sheet: Figure 3G
Figure 3G	group	miR-31+/-(Ctrl)	miR-31-/-
n=3 biological replicates	1	13	4
each mouse count 5 field		15	3
		15	4
		16	3
		14	4
		13	4
		14	4
		13	4
		17	3
		17	4
		13	3
		15	3
		16	4
		16	3
		15	4
		13	3
		14	4
		14	4
		15	3
		15	3
	2	13	4
		15	4
		16	3
		17	5
		15	2
		15	2
		16	3
		13	4
		17	3
		14	3
		15	3
		16	5
		14	2
		15	2
		16	4
		13	5
		17	4
		15	3
		15	3
		15	4
	3	14	5
		15	4
		14	3
		13	2
		17	5
		15	5
		16	5
		14	4
		15	4
		15	4
		13	3
		13	4
		15	5
		15	2
		14	4
		13	3
		15	5
		16	5
		15	4
		16	2
	Average	14.8	3.61667
	Stdev	1.22202	0.896134
	P Value		2.5684e-89

## Sheet: Figure 3H
Figure 3H	group	miR-31+/-(Ctrl)	miR-31-/-
n=3 biological replicates	1	100	30
each mouse count 5 field		86	25
		83	28
		95	31
		82	27
		90	30
		86	23
		83	21
		88	30
		82	29
		100	30
		96	27
		93	28
		95	29
		82	27
		74	28
		83	26
		78	24
		85	28
		83	29
	2	85	28
		86	27
		88	27
		82	31
		81	26
		80	24
		83	25
		85	42
		89	25
		94	32
		92	28
		94	23
		100	25
		96	27
		93	25
		84	26
		87	25
		92	23
		90	26
		91	33
	3	92	24
		93	25
		91	28
		93	26
		94	26
		84	25
		89	35
		92	29
		94	26
		95	26
		91	25
		92	24
		90	26
		94	25
		91	24
		89	27
		84	26
		95	27
		93	25
		95	27
	Average	89.1167	27.0667
	Stdev	5.67477	3.22421
	P Value		3.72197e-102
