# Supplementary material for: Stress responsive miR-31 is a major modulator of mouse intestinal stem cells during regeneration and tumorigenesis
Source: eLife. 2017 Sep 5;6:e29538. doi: 10.7554/eLife.29538 (PMC5584991; doi:10.7554/eLife.29538)
Supplement: Figure 3—source data 2. [file elife-29538-fig3-data2.xlsx]

## Sheet: Figure3-figuresupplement1B(top)
Figure3-Figure supplement 1B(Top)	group	M2rtTA(Ctrl)	TRE-miR31	miR31+/-(Ctrl)	miR31-/-
n=4 biological replicates	1	29	57	28	15
each mouse count 10 crypts		28	52	27	17
		30	59	25	15
		29	56	28	15
		27	60	25	14
		25	57	28	14
		28	59	26	16
		30	49	27	15
		29	66	33	18
		33	58	32	19
	2	21	49	33	16
		34	50	20	13
		28	53	26	15
		28	59	24	18
		29	62	23	17
		27	60	23	19
		33	63	34	14
		23	67	24	19
		29	48	23	14
		36	55	27	18
	3	37	58	33	14
		33	59	24	13
		29	51	23	19
		27	50	33	15
		28	50	37	17
		33	60	33	15
		35	49	37	13
		32	57	38	16
		30	43	34	18
		29	68	20	13
	4	25	60	23	16
		23	59	33	18
		21	53	25	16
		20	52	36	18
		32	56	29	14
		27	57	30	19
		21	55	29	18
		22	57	33	17
		36	58	29	19
		34	53	30	19
		30	56	31	17
	Average	28.7805	56.0976	28.6829	16.2195
	Stdev	4.35897	5.29521	4.75979	1.98177
	P Value		3.96465e-41		2.2457e-26

## Sheet: Fig3-figure supplement 1B (bot)
Figure3-Figure supplement 1B(Bottom)	group	M2rtTA(Ctrl)	TRE-miR31	miR31+/-(Ctrl)	miR31-/-
n=4 biological replicates	1	11	3	11	16
each mouse count 5 field		8	4	7	18
		9	2	9	15
		8	3	11	19
		10	4	9	17
	2	12	3	12	16
		9	2	13	19
		10	4	9	14
		12	5	9	14
		10	3	10	17
	3	9	3	12	18
		11	5	8	16
		9	3	7	19
		12	2	8	17
		10	5	7	15
	4	8	5	13	16
		12	3	8	17
		8	2	9	15
		8	2	11	17
		8	3	10	19
	Average	9.7	3.3	9.65	16.7
	Stdev	1.48661	1.05357	1.87816	1.5843
	P Value		4.499e-19		4.16488e-16

## Sheet: Figure 3-figure supplement 1C
		AnnexinV-/7AAD+		AnnexinV+/7AAD+		AnnexinV+/7AAD-		AnnexinV-/7AAD-
Figure3-Figure supplement 1C	group	Vil-Cre	cKO	Vil-Cre	cKO	Vil-Cre	cKO	Vil-Cre	cKO
n=3 biological replicates	1	0.9	2.4	9.9	46.9	59.3	18.9	29.9	31.8
	2	3.8	0.4	8.8	57.1	52.7	20.3	34.7	22.2
	3	4.8	1.5	14.2	47.7	50.5	29.4	30.5	21.4
	Average	3.16667	1.43333	10.9667	50.5667	54.1667	22.8667	31.7	25.1333
	Stdev	1.65395	0.817856	2.33	4.63129	3.73928	4.65499	2.13542	4.72535
	P Value		0.109331		4.96803e-06		4.42025e-05		0.0445155

## Sheet: Figure 3-figure supplement 1E
		LacZ+ units		height of LacZ+ cell
Figure3-Figure supplement 1E	group	M2rtTA	TRE-miR31	M2rtTA	TRE-miR31
n=3 biological replicates	1	2	4	114.286	228.571
each mouse count 20 crypts or views		3	3	171.429	171.429
		3	4	171.429	228.571
		2	5	114.286	285.714
		1	5	57.1429	285.714
		1	4	57.1429	228.571
		2	4	114.286	228.571
		3	6	171.429	342.857
		3	3	171.429	171.429
		2	4	114.286	228.571
		1	5	57.1429	285.714
		2	3	114.286	171.429
		2	4	114.286	228.571
		2	3	114.286	171.429
		2	4	114.286	228.571
		1	5	57.1429	285.714
		2	3	114.286	171.429
		2	5	114.286	285.714
		1	3	57.1429	171.429
		2	4	114.286	228.571
	2	3	4	171.429	228.571
		1	6	57.1429	342.857
		1	5	57.1429	285.714
		2	4	114.286	228.571
		2	5	114.286	285.714
		1	5	57.1429	285.714
		1	6	57.1429	342.857
		1	4	57.1429	228.571
		2	5	114.286	285.714
		1	3	57.1429	171.429
		1	3	57.1429	171.429
		1	4	57.1429	228.571
		2	5	114.286	285.714
		1	4	57.1429	228.571
		1	5	57.1429	285.714
		2	5	114.286	285.714
		2	6	114.286	342.857
		2	5	114.286	285.714
		1	4	57.1429	228.571
		1	4	57.1429	228.571
	3	2	3	114.286	171.429
		2	5	114.286	285.714
		1	4	57.1429	228.571
		1	1	57.1429	57.1429
		2	1	114.286	57.1429
		2	2	114.286	114.286
		1	4	57.1429	228.571
		2	5	114.286	285.714
		1	4	57.1429	228.571
		2	3	114.286	171.429
		1	4	57.1429	228.571
		2	4	114.286	228.571
		2	3	114.286	171.429
		1	2	57.1429	114.286
		1	4	57.1429	228.571
		2	3	114.286	171.429
		2	2	114.286	114.286
		2	4	114.286	228.571
		2	5	114.286	285.714
		1	4	57.1429	228.571
	Average	1.66667	4	95.2381	228.571
	Stdev	0.62361	1.11056	35.6348	63.4603
	P Value		1.04569e-27		1.04569e-27
