# Supplementary material for: Stress responsive miR-31 is a major modulator of mouse intestinal stem cells during regeneration and tumorigenesis
Source: eLife. 2017 Sep 5;6:e29538. doi: 10.7554/eLife.29538 (PMC5584991; doi:10.7554/eLife.29538)
Supplement: Figure 4—source data 1. [file elife-29538-fig4-data1.xlsx]

## Sheet: Figure 4B
Figure 4B	group	M2rtTA(Ctrl)	TRE-miR31
n=3 biological replicates	1	5	8
each mouse count 20 crypts		4	9
		5	8
		3	10
		4	12
		4	10
		5	8
		4	8
		3	11
		5	9
		3	12
		4	8
		2	8
		6	10
		3	11
		3	9
		4	6
		5	7
		2	7
		4	9
	2	5	10
		3	10
		6	11
		3	12
		5	9
		5	7
		4	8
		5	9
		6	8
		4	9
		3	10
		2	9
		3	9
		3	13
		4	12
		5	8
		4	8
		4	7
		5	10
		6	9
	3	4	7
		3	9
		5	9
		6	10
		6	11
		4	10
		5	9
		5	6
		3	7
		3	7
		3	9
		4	10
		4	13
		6	14
		5	10
		4	11
		6	10
		4	8
		3	8
		5	9
	Average	4.18333	9.25
	Stdev	1.1029	1.72844
	P Value		4.36822e-32

## Sheet: Figure 4C
		Ctnnb1		Ccnd1		c-Myc		Axin2
Figure 4C	group	miR-31+/-(Ctrl)	miR-31-/-	miR-31+/-(Ctrl)	miR-31-/-	miR-31+/-(Ctrl)	miR-31-/-	miR-31+/-(Ctrl)	miR-31-/-
n=3 biological replicates	1	1.01	0.456	1.12	0.539	0.98	0.393	0.89	0.189
	2	1.08	0.866	0.97	0.463	1.09	0.654	1.03	0.285
	3	0.93	0.132	0.92	0.265	0.93	0.493	0.95	0.116
	Average	1.00667	0.484667	1.00333	0.422333	1	0.513333	0.956667	0.196667
	Stdev	0.0612826	0.05834	0.0849837	0.115497	0.0668331	0.107518	0.0573488	0.0692066
	P Value		0.0143912		0.00101351		0.000253475		2.73243e-06

## Sheet: Figure 4E
		Ctnnb1		Ccnd1		c-Myc		Axin2
Figure 4E	group	M2rtTA(Ctrl)	TRE-miR31	M2rtTA(Ctrl)	TRE-miR31	M2rtTA(Ctrl)	TRE-miR31	M2rtTA(Ctrl)	TRE-miR31
n=3 biological replicates	1	1.01	3.58	1.12	3.639	0.98	4.798	0.89	4.339
	2	1.18	4.686	0.97	3.073	1.09	3.354	1.03	5.745
	3	0.93	3.338	0.92	3.165	0.93	3.353	0.95	4.336
	Average	1.04	3.868	1.00333	3.29233	1	3.835	0.956667	4.80667
	Stdev	0.104243	0.58679	0.0849837	0.247991	0.0668331	0.680944	0.0573488	0.663503
	P Value		4.4281e-05		2.26108e-06		0.000167252		2.51787e-05

## Sheet: Figure 4G
Figure 4G		Ctnnb1		Ccnd1		c-Myc		Axin2
n=3 biological replicates	group	Vil-Cre(Ctrl)	cKO	Vil-Cre(Ctrl)	cKO	Vil-Cre(Ctrl)	cKO	Vil-Cre(Ctrl)	cKO
	1	1.31951	0.14161	0.739493	0.491351	1.19334	0.574349	1.03423	0.3624
	2	0.757858	0.205185	1.46374	0.514482	0.837987	0.624165	0.69342	0.2376
	3	1.02563	0.170459	1	0.519134	0.876343	0.598739	1.38367	0.58732
	4	1.02643	0.168654	1.03745	0.502305	1.02366	0.222875	0.897346	0.398765
	Average	1.03236	0.171477	1.06017	0.506818	0.982831	0.505032	1.00217	0.396521
	Stdev	0.198674	0.0225681	0.25973	0.0108399	0.139909	0.163853	0.251438	0.125329
	P Value		1.12634e-05		0.0014272		0.00110873		0.00132063

## Sheet: Figure 4H
		Axin2				Ctnnnb1				Ccnd1				c-Myc
Figure 4H	group	inhibitor	inhibitor-NC(Ctrl)	mimics	mimics-NC	inhibitor	inhibitor-NC(Ctrl)	mimics	mimics-NC	inhibitor	inhibitor-NC(Ctrl)	mimics	mimics-NC	inhibitor	inhibitor-NC(Ctrl)	mimics	mimics-NC
n=3 biological replicates	1	0.18	1.02	4.26	1.02	0.651	1	1.92	1.04	0.769	1	7.11	0.98	0.592	1	3.63	1.02
	2	0.14	1.05	4.81	0.93	0.572	1.07	1.83	0.96	0.726	0.992	6.24	1.03	0.602	0.986	3.63	0.95
	3	0.21	0.99	4.58	1.07	0.73	1.02	2.02	1.02	0.78	1.01	8.14	1.04	0.583	1.02	3.62	1.01
	Average	0.176667	1.02	4.55	1.00667	0.651	1.03	1.92333	1.00667	0.758333	1.00067	7.16333	1.01667	0.592333	1.002	3.62667	0.993333
	Stdev	0.0286744	0.0244949	0.225536	0.0579272	0.0645032	0.0294392	0.077603	0.0339935	0.0233	0.00736357	0.776588	0.0262467	0.0077603	0.0139523	0.00471405	0.0309121
	P Value	8.36789e-09		8.3526e-08		3.95305e-05		6.35782e-07		1.06549e-06		4.04486e-06		3.67281e-09		2.95507e-12

## Sheet: Figure 4I
Figure 4I	group	inhibitor	inhibitor-NC(Ctrl)	mimics	mimics-NC
n=3 biological replicates	1	4.82	14.89	49.55	12.83
	2	5.11	15.94	43.97	13.46
	3	4.53	13.76	46.33	15.82
	Average	4.82	14.8633	46.6167	14.0367
	Stdev	0.236784	0.890181	2.28703	1.28697
	P Value	6.07433e-07		2.80817e-07

## Sheet: Figure 4K
Figure 4K	group	Dox+R-		Dox-R-		Dox+R+		Dox-R+
n=3 biological replicates	1	0.6	23.4	0	0.2	30.2	40.8	28.2	23
		0.2	39.6	0.2	0.8	34.6	37.8	29.6	32.2
		0.2	30.8	0.6	0	25.6	43.2	25.2	24.8
	2	0.8	24.8	1.2	0.4	38.6	40.6	21	39.8
		1.2	30.6	0.8	0.6	36.8	35.8	23.4	37
		0.6	36.2	0.4	0.2	23.8	52.6	36.6	30.8
	3	0.2	21.4	0.8	0.2	26.6	48.2	35.8	26.2
		0.4	30	0.2	0.4	21.4	46.4	38.4	25.6
		0.8	16.6	0.4	0	28.4	57	23	20.4
	Average	0.555556	28.1556	0.511111	0.311111	29.5556	44.7111	29.0222	28.8667
	Stdev	0.32356	6.87267	0.354164	0.251416	5.63227	6.58221	6.13873	6.15503
	P Value		2.05332e-10		0.162569		2.97816e-05		0.955498
