# Supplementary material for: Stress responsive miR-31 is a major modulator of mouse intestinal stem cells during regeneration and tumorigenesis
Source: eLife. 2017 Sep 5;6:e29538. doi: 10.7554/eLife.29538 (PMC5584991; doi:10.7554/eLife.29538)
Supplement: Figure 4—source data 2. [file elife-29538-fig4-data2.xlsx]

## Sheet: Figure 4-figure supplement 1A
Figure4-Figure supplement 1A		2 months		4 months
n=3 biological replicates	group	miR-31+/-	miR-31-/-	miR-31+/-	miR-31-/-
each mouse count 20 crypts	1	4	0	2	2
		3	2	3	1
		2	2	4	2
		2	0	4	0
		3	2	2	2
		3	0	3	3
		4	2	2	1
		1	0	3	1
		2	2	2	2
		3	2	2	1
		2	2	3	3
		4	4	2	3
		3	2	3	2
		2	2	4	1
		3	0	4	3
		3	4	3	2
		2	2	2	1
		2	2	2	1
		3	1	4	2
		3	0	3	2
	2	3	2	2	3
		2	4	2	3
		1	2	1	3
		1	1	1	2
		2	0	3	1
		3	1	4	1
		4	1	4	1
		4	3	4	1
		3	0	3	2
		3	2	2	2
		2	2	3	3
		2	2	4	3
		2	0	4	2
		2	0	3	0
		2	3	2	0
		3	1	2	1
		3	2	3	2
		2	2	4	3
		1	2	2	2
		1	2	1	2
	3	2	2	1	3
		3	2	2	3
		3	1	3	3
		5	2	3	2
		4	2	4	2
		3	2	2	3
		3	0	2	2
		3	0	2	2
		2	2	1	1
		2	0	3	1
		3	0	3	1
		3	2	4	1
		5	3	3	2
		2	3	3	3
		2	5	2	0
		3	4	2	0
		3	0	3	1
		1	4	3	2
		1	3	3	1
		3	0	3	1
	Average	2.6	1.66667	2.71667	1.76667
	Stdev	0.934523	1.27366	0.896134	0.919541
	P Value		9.9507e-06		6.06791e-08

## Sheet: Figure 4-figure supplement 1B
Figure4-Figure supplement 1B		Dox for 7 days		Dox for 14 days		Dox for 2 months
n=3 biological replicates	group	M2rtTA	TRE-miR-31	M2rtTA	TRE-miR-31	M2rtTA	TRE-miR-31
each mouse count 20 crypts	1	3	3	3	7	2	7
		3	2	2	6	4	7
		2	3	4	6	4	6
		3	3	3	5	2	6
		3	2	2	3	3	3
		2	1	3	5	3	6
		1	1	3	4	2	3
		4	2	2	6	4	3
		1	2	4	6	4	7
		2	3	3	6	4	5
		3	2	3	5	2	6
		2	2	3	4	2	5
		4	4	3	6	4	4
		2	4	3	5	3	4
		4	2	4	3	3	5
		3	3	3	3	3	5
		2	3	3	6	4	5
		3	2	2	5	4	6
		2	4	2	6	2	7
		4	4	2	5	3	7
	2	2	3	3	4	2	4
		1	2	4	4	3	5
		3	3	4	5	3	6
		2	3	2	6	4	6
		2	2	4	6	3	5
		3	2	2	7	3	5
		2	4	3	5	4	6
		3	2	4	4	3	6
		2	2	4	4	3	6
		1	2	4	5	4	6
		3	1	3	6	2	5
		3	4	2	6	4	5
		2	2	1	6	3	4
		4	3	2	5	2	7
		2	3	2	6	3	4
		3	2	2	4	4	5
		2	1	1	5	3	4
		3	4	1	6	4	4
		2	1	2	6	4	6
		2	2	3	6	4	6
	3	5	3	3	5	4	4
		3	3	2	4	3	5
		2	2	4	4	3	5
		3	4	4	3	2	4
		3	1	2	3	3	7
		3	4	3	4	4	7
		3	4	3	5	2	4
		3	2	4	6	3	5
		4	3	3	5	3	5
		3	3	3	5	2	4
		2	2	3	4	3	7
		3	1	3	3	4	3
		2	4	2	5	3	7
		2	2	3	6	2	3
		3	3	4	6	2	6
		3	3	4	5	3	5
		3	2	4	5	4	5
		2	3	2	4	5	4
		3	3	2	4	4	3
		4	3	3	3	1	7
	Average	2.65	2.58333	2.85	4.95	3.11667	5.2
	Stdev	0.833167	0.918181	0.852936	1.07121	0.838484	1.23558
	P Value		0.675267		3.14272e-22		1.21607e-19
