# Supplementary material for: Stress responsive miR-31 is a major modulator of mouse intestinal stem cells during regeneration and tumorigenesis
Source: eLife. 2017 Sep 5;6:e29538. doi: 10.7554/eLife.29538 (PMC5584991; doi:10.7554/eLife.29538)
Supplement: Figure 5—source data 1. [file elife-29538-fig5-data1.xlsx]

## Sheet: Figure 5B (left, BMP pathway)
		Id1		Id2		Id3		Msx1		Msx2		Junb
Figure 5B(left, BMP pathway)	group	miR-31+/-(Ctrl)	miR-31-/-	miR-31+/-(Ctrl)	miR-31-/-	miR-31+/-(Ctrl)	miR-31-/-	miR-31+/-(Ctrl)	miR-31-/-	miR-31+/-(Ctrl)	miR-31-/-	miR-31+/-(Ctrl)	miR-31-/-
n=3 biological replicates	1	1.02	2.29	1.09	1.71	1.01	1.66	1.04	8.87	1.01	2.81	1.02	3.19
	2	0.78	1.93	0.89	2.21	0.97	2.18	1.03	7.12	0.94	2.48	0.89	4.08
	3	1.23	2.975	1.12	1.28	1.05	1.09	0.96	10.41	1.12	3.59	1.15	2.16
	Average	1.01	2.39833	1.03333	1.73333	1.01	1.64333	1.01	8.8	1.02333	2.96	1.02	3.14333
	Stdev	0.183848	0.433442	0.102089	0.380029	0.0326599	0.445147	0.0355903	1.34405	0.074087	0.465403	0.106145	0.784531
	P Value		0.0010556		0.011959		0.0296495		0.000732509		0.00110036		0.00172136

## Sheet: Figure 5B (right, TGFβ pathway)
		Cdkn1a		Cdkn2b		Cdkn2a		Cdkn1b		Cdkn1c
Figure 5B(right, TGFβ pathway)	group	miR-31+/-(Ctrl)	miR-31-/-	miR-31+/-(Ctrl)	miR-31-/-	miR-31+/-(Ctrl)	miR-31-/-	miR-31+/-(Ctrl)	miR-31-/-	miR-31+/-(Ctrl)	miR-31-/-
n=3 biological replicates	1	0.99	19.32	1.03	2.01	1.04	7.93	1.07	0.57	1.03	1.89
	2	1.05	18.78	1.12	2.03	0.992	8.16	0.89	0.16	0.98	3.18
	3	0.98	23.27	0.79	1.81	1.12	6.87	1.19	0.68	1.13	2.31
	Average	1.00667	20.4567	0.98	1.95	1.05067	7.65333	1.05	0.47	1.04667	2.46
	Stdev	0.0309121	2.0015	0.139284	0.111355	0.0527973	0.561803	0.123288	0.223756	0.062361	0.537215
	P Value		1.20249e-06		2.81577e-05		3.9934e-07		0.00393079		0.00196361

## Sheet: Figure 5C (left, BMP pathway)
		Id1		Id2		Id3		Msx1		Msx2		Junb
Figure 5C(left, BMP pathway)	group	M2rtTA(Ctrl)	TRE-miR31	M2rtTA(Ctrl)	TRE-miR31	M2rtTA(Ctrl)	TRE-miR31	M2rtTA(Ctrl)	TRE-miR31	M2rtTA(Ctrl)	TRE-miR31	M2rtTA(Ctrl)	TRE-miR31
n=3 biological replicates	1	1.03	0.41	1.11	0.23	0.69	0.39	1.12	0.78	0.98	0.31	1.03	0.36
	2	1.12	0.72	0.79	0.62	1.23	0.38	1.09	0.64	0.87	0.24	1.12	0.57
	3	0.83	0.35	1.02	0.17	1.06	0.63	0.77	0.47	1.11	0.08	1.09	0.45
	Average	0.993333	0.493333	0.973333	0.34	0.993333	0.466667	0.993333	0.63	0.986667	0.21	1.08	0.46
	Stdev	0.121198	0.162138	0.134743	0.199499	0.225438	0.115566	0.158395	0.126754	0.0980929	0.0962635	0.0374166	0.0860233
	P Value		0.00260397		0.00189855		0.0103202		0.0116156		2.87063e-05		1.15802e-05

## Sheet: Figure 5C (right, TGFβ pathway)
		Cdkn1a		Cdkn2b		Cdkn2a		Cdkn1b		Cdkn1c
Figure 5C(right, TGFβ pathway)	group	M2rtTA(Ctrl)	TRE-miR31	M2rtTA(Ctrl)	TRE-miR31	M2rtTA(Ctrl)	TRE-miR31	M2rtTA(Ctrl)	TRE-miR31	M2rtTA(Ctrl)	TRE-miR31
n=3 biological replicates	1	1.13	0.31	1.01	0.15	0.99	0.19	1.02	3.58	1.08	0.411
	2	1.02	0.52	0.88	0.68	1.02	0.28	0.99	2.94	1.02	0.534
	3	0.93	0.45	1.12	0.11	1.03	0.23	0.87	2.37	0.91	0.58
	Average	1.02667	0.426667	1.00333	0.313333	1.01333	0.233333	0.96	2.96333	1.00333	0.508333
	Stdev	0.0817856	0.0873053	0.0980929	0.259786	0.0169967	0.0368179	0.0648074	0.494256	0.0703957	0.0713411
	P Value		5.69061e-05		0.00252788		6.5643e-06		0.000198229		6.21258e-05

## Sheet: Figure 5D
		Cdkn1a		Cdkn2b		Cdkn2a		Cdkn1b		Cdkn1c
Figure 5D	group	Vil-Cre(Ctrl)	cKO	Vil-Cre(Ctrl)	cKO	Vil-Cre(Ctrl)	cKO	Vil-Cre(Ctrl)	cKO	Vil-Cre(Ctrl)	cKO
n=3 biological replicates	1	0.9	2.58	1.16	2.78	1.29	1.4	0.89	0.249	1.23	1.39
	2	1.11	1.57	0.86	2.61	0.78	2.56	1.37	0.347	0.81	2.9
	3	1	2.02	1	2.69	1	1.89	0.751	0.258	1	2.01
	Average	1.00333	2.05667	1.00667	2.69333	1.02333	1.95	1.00367	0.284667	1.01333	2.1
	Stdev	0.0857645	0.413145	0.122565	0.0694422	0.208859	0.475465	0.26518	0.0442292	0.171723	0.619731
	P Value		0.00247035		3.48335e-07		0.0118013		0.00174652		0.014866

## Sheet: Figure 5E
		Id1		Id2		Id3		Msx2		Junb
Figure 5E	group	Vil-Cre(Ctrl)	cKO	Vil-Cre(Ctrl)	cKO	Vil-Cre(Ctrl)	cKO	Vil-Cre(Ctrl)	cKO	Vil-Cre(Ctrl)	cKO
n=3 biological replicates	1	0.9	2.28	1.16	2.78	1.29	1.8	0.79	1.649	1.23	3.19
	2	1.11	1.87	0.86	2.61	0.78	2.16	1.27	1.397	0.71	2.9
	3	1	2.02	1	2.69	1	1.89	1.18	1.658	1.03	2.81
	Average	1.00333	2.05667	1.00667	2.69333	1.02333	1.95	1.08	1.568	0.99	2.96667
	Stdev	0.0857645	0.169378	0.122565	0.0694422	0.208859	0.152971	0.208327	0.120971	0.214165	0.162138
	P Value		3.19131e-05		3.48335e-07		0.000374841		0.00671524		6.18261e-06

## Sheet: Figure 5F
		CAGA-Luc		BRE-Luc
Figure 5F	group	NC	Inhibitor	NC	Inhibitor
n=3 biological replicates	1	0.29	0.41	0.5	1.48
	2	0.26	0.54	0.63	1.63
	3	0.27	0.36	0.86	1.47
	Average	0.273333	0.436667	0.663333	1.52667
	Stdev	0.0124722	0.0758654	0.148847	0.0731817
	P Value		0.00538703		0.00118874

## Sheet: Figure 5G
		BRE-Luc		CAGA-Luc
Figure 5G	group	NC	Mimics	NC	Mimics
n=3 biological replicates	1	0.197913	0.115218	2.08039	1.67102
	2	0.172399	0.129765	2.06863	1.61553
	3	0.201863	0.139402	2.18342	1.5452
	Average	0.190725	0.128129	2.11081	1.61058
	Stdev	0.0130587	0.00994064	0.0515615	0.0514876
	P Value		0.00026469		9.27998e-06

## Sheet: Figure 5H
		cKO					Vil-Cre
Figure 5H	group	100	200	400	600	800	100	400
n=3 biological replicates	1	3.1	6.3	19.6	33.1	30.8	37.2	35.8
	2	3.5	9.1	20.3	30.7	35.6	35.3	31.2
	3	4.8	12.5	22.8	24.2	27.9	32.1	33.4
	Average	3.8	9.3	20.9	29.3333	31.4333	34.8667	33.4667
	Stdev	0.725718	2.53509	1.37356	3.75973	3.17525	2.10449	1.87853
	P Value					0.121517
