# Supplementary material for: Stress responsive miR-31 is a major modulator of mouse intestinal stem cells during regeneration and tumorigenesis
Source: eLife. 2017 Sep 5;6:e29538. doi: 10.7554/eLife.29538 (PMC5584991; doi:10.7554/eLife.29538)
Supplement: Figure 6—source data 1. [file elife-29538-fig6-data1.xlsx]

## Sheet: Figure 6A
		Axin1		Gsk3β		Dkk1		Smad3		Bmpr1a		Smad4		Tgfbr2
Figure 6A	group	miR-31+/-(Ctrl)	miR-31-/-	miR-31+/-(Ctrl)	miR-31-/-	miR-31+/-(Ctrl)	miR-31-/-	miR-31+/-(Ctrl)	miR-31-/-	miR-31+/-(Ctrl)	miR-31-/-	miR-31+/-(Ctrl)	miR-31-/-	miR-31+/-(Ctrl)	miR-31-/-
n=3 biological replicates	1	1.031	11.278	0.993333	2.87	0.996	4.875	1.053	5.841	1.02672	3.88391	1.02579	2.29854	1.093	2.15
	2	1.105	12.73	0.987	2.852	1.018	4.627	1.003	5.789	1.038	3.526	1.032	2.537	1.032	2.173
	3	0.983	10.832	1.092	2.753	1.105	5.393	0.987	5.931	1.007	3.8391	0.976	2.051	0.979	2.274
	Average	1.03967	11.6133	1.02411	2.825	1.03967	4.965	1.01433	5.85367	1.02391	3.74967	1.01126	2.29551	1.03467	2.199
	Stdev	0.0501819	0.810324	0.0480743	0.0514393	0.0470626	0.319128	0.0281109	0.0586591	0.0128112	0.159213	0.0250632	0.19842	0.0465785	0.0538578
	P Value		2.11189e-07		3.74355e-09		3.16369e-07		6.21534e-12		4.21332e-08		1.36965e-05		5.43704e-08

## Sheet: Figure 6B
		Axin1		Gsk3β		Dkk1		Smad3		Bmpr1a		Smad4		Tgfbr2
Figure 6B	group	M2rtTA(Ctrl)	TRE-miR31	M2rtTA(Ctrl)	TRE-miR31	M2rtTA(Ctrl)	TRE-miR31	M2rtTA(Ctrl)	TRE-miR31	M2rtTA(Ctrl)	TRE-miR31	M2rtTA(Ctrl)	TRE-miR31	M2rtTA(Ctrl)	TRE-miR31
n=3 biological replicates	1	1.014	0.013	1.004	0.565	1.004	0.202	1.016	0.217	1.032	0.829	1.009	0.602	0.934	0.415
	2	1.033	0.019	1.23	0.509	1.063	0.198	0.994	0.315	1.102	0.431	1.023	0.589	1.003	0.392
	3	1.037	0.112	0.836	0.327	1.089	0.277	1.025	0.203	1.025	0.388	0.956	0.533	1.043	0.531
	Average	1.028	0.048	1.02333	0.467	1.052	0.225667	1.01167	0.245	1.053	0.549333	0.996	0.574667	0.993333	0.446
	Stdev	0.0100333	0.0453211	0.16143	0.101601	0.0355622	0.0363349	0.0130213	0.0498264	0.0347659	0.198532	0.028856	0.029937	0.045021	0.0608331
	P Value		1.18053e-08		0.00111755		5.63718e-08		9.5197e-08		0.00245757		9.3785e-07		6.84345e-06

## Sheet: Figure 6C
		Axin1		Bmpr1a		Dkk1		Gsk3β		Smad3		Smad4
Figure 6C	group	Vil-Cre(Ctrl)	Vil-Cre/miR31fl/fl	Vil-Cre(Ctrl)	Vil-Cre/miR31fl/fl	Vil-Cre(Ctrl)	Vil-Cre/miR31fl/fl	Vil-Cre(Ctrl)	Vil-Cre/miR31fl/fl	Vil-Cre(Ctrl)	Vil-Cre/miR31fl/fl	Vil-Cre(Ctrl)	Vil-Cre/miR31fl/fl
n=3 biological replicates	1	1.01399	1.95856	1.02388	4.24423	1.00534	5.54111	1.02205	1.78415	1.02611	2.71748	1.058	3.61255
	2	1.05828	1.82134	1.07702	4.5403	0.937189	5.87579	1.06077	1.27683	1.07798	2.67022	1.07798	4.69447
	3	1.0958	1.93332	0.982947	3.94666	1.19152	5.47606	1.03566	1.94804	1.07606	2.87023	0.961172	4.16953
	Average	1.05602	1.90441	1.02795	4.24373	1.04468	5.63099	1.03949	1.66967	1.06005	2.75264	1.03238	4.15885
	Stdev	0.0334381	0.0596335	0.0385137	0.242352	0.107493	0.175128	0.0160399	0.285728	0.0240117	0.0853556	0.0510114	0.441754
	P Value		2.81616e-07		2.03548e-07		8.46467e-09		0.00454812		2.15652e-08		8.07321e-06

## Sheet: Figure 6F
		Axin1		Bmpr1a		Dkk1		Gsk3β		Smad3		Smad4
Figure 6F	group	WT	Mut(Ctrl)	WT	Mut(Ctrl)	WT	Mut(Ctrl)	WT	Mut(Ctrl)	WT	Mut(Ctrl)	WT	Mut(Ctrl)
n=3 biological replicates	1	0.6849	1.15011	0.88	1.0037	0.7695	0.96445	0.13919	0.89005	0.86959	1.06276	0.7125	0.903955
	2	0.383943	1.13572	0.731057	1.08254	0.694731	0.846774	0.67037	1.0835	0.525	1.09312	0.7231	0.904
	3	0.981624	1.09305	0.890469	1.02136	0.781972	1.13711	0.256522	1.03186	0.905263	1.04952	0.7139	0.9136
	Average	0.683489	1.12629	0.833842	1.03587	0.748734	0.982778	0.355361	1.0018	0.766618	1.07745	0.7165	0.907185
	Stdev	0.244004	0.0242284	0.0728053	0.0337801	0.0385242	0.119235	0.227838	0.0817846	0.171469	0.0187982	0.00470177	0.00453619
	P Value		0.0112076		0.00237038		0.00967241		0.00175975		0.0124306		1.69827e-09

## Sheet: Figure 6G
		Axin1				Dkk1				Gsk3β				Smad3				Smad4				Bmpr1a
Figure 6G	group	mimics-IgG	mimics-Ago2	NC-IgG	NC-Ago2	mimics-IgG	mimics-Ago2	NC-IgG	NC-Ago2	mimics-IgG	mimics-Ago2	NC-IgG	NC-Ago2	mimics-IgG	mimics-Ago2	NC-IgG	NC-Ago2	mimics-IgG	mimics-Ago2	NC-IgG	NC-Ago2	mimics-IgG	mimics-Ago2	NC-IgG	NC-Ago2
n=3 biological replicates	1	1.05458	4.80241	1.15936	2.28681	1.21982	426.578	0.83702	97.2302	1.07674	358.708	0.988514	77.3502	1.03288	7.87165	1.17827	1.68958	1.05458	6.99666	1.08423	2.47087	1.01162	3.6978	0.988514	1.33176
	2	0.886791	5.26585	0.897095	1.43727	0.649169	460.375	1.08925	82.3293	1.08423	303.734	1.00928	151.517	1.04729	18.9834	0.963707	1.65481	0.997692	5.30248	0.950439	2.30737	0.618423	4.42804	0.675175	1.19196
	3	1.0693	4.52108	0.961483	1.15936	1.26283	275.645	1.09682	76.2853	0.856584	303.734	1.00231	113.247	0.92445	9.69114	0.880666	1.36289	0.950439	10.6787	0.97041	3.05148	1.59844	5.9656	1.49831	2.11893
	Average	1.00356	4.86311	1.00598	1.62781	1.04394	387.533	1.0077	85.2816	1.00585	322.059	1.00004	114.038	1.00154	12.1821	1.00755	1.56909	1.0009	7.65929	1.00169	2.60991	1.07616	4.69714	1.054	1.54755
	Stdev	0.082784	0.307067	0.111598	0.47959	0.279698	80.3109	0.120727	8.80189	0.105591	25.9149	0.00863099	30.2835	0.0548279	4.8663	0.125388	0.146499	0.0425752	2.2443	0.0589276	0.319296	0.402686	0.945178	0.339218	0.408037
	P Value		0.000832		0.044939		7.2e-05		1.32e-06		2.84372e-07		0.000298055		0.003712		0.001127		0.00102341		6.11159e-05		0.000407765		0.112184

## Sheet: Figure 6H
		Gsk3β		Dkk1		Smad3		Bmpr1a		Smad4		Tgfbr2		Axin1
Figure 6H	group	miR-31+/-(Ctrl)	miR-31-/-	miR-31+/-(Ctrl)	miR-31-/-	miR-31+/-(Ctrl)	miR-31-/-	miR-31+/-(Ctrl)	miR-31-/-	miR-31+/-(Ctrl)	miR-31-/-	miR-31+/-(Ctrl)	miR-31-/-	miR-31+/-(Ctrl)	miR-31-/-
n=3 biological replicates	1	0.904	2.215	1.004	2.338	1.016	4.271	1.0866	3.32632	1.02644	2.36153	1.04378	5.0378	1.031	11.95
	2	1.13	2.791	1.093	2.435	0.944	3.962	1.0231	1.88009	1.03582	1.35949	1.08503	6.01132	1.03023	10.233
	3	0.936	2.521	1.022	2.391	1.028	4.658	0.9976	4.31132	1.07818	3.94217	1.0059	4.18009	1.03134	5.99759
	Average	0.99	2.509	1.03967	2.388	0.996	4.297	1.03577	3.17258	1.04681	2.5544	1.0449	5.0764	1.03086	9.39353
	Stdev	0.0998532	0.235304	0.0384216	0.0396569	0.0370945	0.284735	0.0374218	0.998481	0.0225061	1.06316	0.0323123	0.748094	0.000464427	2.50151
	P Value		2.14704e-05		4.94198e-09		4.43562e-07		0.0052221		0.0297452		3.79258e-05		0.000542574
