# Supplementary material for: Stress responsive miR-31 is a major modulator of mouse intestinal stem cells during regeneration and tumorigenesis
Source: eLife. 2017 Sep 5;6:e29538. doi: 10.7554/eLife.29538 (PMC5584991; doi:10.7554/eLife.29538)
Supplement: Figure 7—source data 1. [file elife-29538-fig7-data1.xlsx]

## Sheet: Figure 7A (Tumor volume)
Figure 7A(Tumor volume)	group	mimics-NC	mimics	inhibitor-NC	inhibitor
inhibitor-NC n=4 biological replicates	1	1196.3	1730.89	1332.79	101.49
inhibitor n=5 biological replicates	2	1201.97	2408.39	1187.75	116.43
mimics-NC n=5 biological replicates	3	999.835	1313.31	1503.8	159.21
mimics n=5 biological replicates	4	665.727	1684.62	1330.25	79.43
	5	815.969	1185.19	n/a	118.6
	Average	975.96	1664.48	1338.65	115.032
	Stdev	210.733	426.909	111.971	26.1429
	P Value		0.00533493		1.28033e-08

## Sheet: Figure 7A (Tumor weight)
Figure 7A(Tumor weight)	group	mimics-NC	mimics	inhibitor-NC	inhibitor
inhibitor-NC n=4 biological replicates	1	490.7	1395.9	728.4	30.4
inhibitor n=5 biological replicates	2	632.8	1497.6	699.2	31.2
mimics-NC n=5 biological replicates	3	770.6	1339.3	852.3	38.8
mimics n=5 biological replicates	4	783.3	1206.6	727.9	28.9
	5	774.4	803.1	n/a	32.3
	Average	690.36	1248.5	751.95	32.32
	Stdev	114.295	241.727	68.2781	3.42427
	P Value		0.000455272		4.28127e-09

## Sheet: Figure 7B
		Ki67+cell (%)		CyclinD1+ cell (%)
Figure 7B	group	inhibitor-NC(Ctrl)	inhibitor	inhibitor-NC(Ctrl)	inhibitor
inhibitor-NC n=4 biological replicates	1	73.4	39.3	33.2	6.33
inhibitor n=5 biological replicates		79.5	28.6	39.1	5.16
each tumor count 3 field		67.3	33.4	37.2	3.94
	2	70.2	29.43	30.8	7.38
		83.3	37.7	40.3	9.27
		79.2	36.9	28.2	4.32
	3	59.4	28.1	39.3	3.21
		66.7	43.3	25.67	6.43
		72.9	35.7	32.9	5.17
	4	81.2	33.9	21.7	6.9
		69.3	29.8	36.87	7.28
		58.2	36.2	38.9	6.42
	5		37.3		7.33
			30.6		8.16
			40.2		5.89
	Average	71.7167	34.6953	33.6783	6.21267
	Stdev	8.1583	4.47893	6.0411	1.58174
	P Value		1.43352e-14		6.60805e-16

## Sheet: Figure 7C
		Tumor Number		Tumor volume(mm3)
Figure 7C	group	WT(Ctrl)	miR-31-/-	WT(Ctrl)	miR-31-/-
Tumor number>10, count 10 random	1	16	3	175.1	83.24
Tumor number<10, count all	2	2	13	201.67	69.37
n=6 biological replicates	3	18	2	86.78	90.28
	4	3	2	123.41	82.14
	5	25	2	289.33	90.76
	6	12	3	267.63	76.23
	Average	12.6667	4.16667	140.89	87.3
	Stdev	8.15816	3.97562	143.21	99.42
	P Value		0.0290627	92.89	87.55
				59.57	83.24
				228.22	87.59
				124.72	95.38
				205.26	69.42
				18.47	88.25
				217.33	79.44
				329.36	88.87
				36.24	89.52
				94.1	70.33
				203.76	68.29
				145.83	77.48
				93.91	89.42
				229.33	83.49
				277.29
				275.89
				159.72
				212.56
				118.72
				197.64
				183.97
				204.38
				201.32
				236.98
				138.56
				257.32
				269.33
				231.25
				189.46
				212.84
				254.91
				136.83
				149.62
				158.82
				170.03
				273.36
				138.81
				152.85
			Average	180.641	83.5005
			Stdev	69.9976	8.65688
			P Value		1.45697e-08

## Sheet: Figure 7E
		Ki67+cell (%)
Figure 7E	group	WT(Ctrl)	miR31-/-
n=4 biological replicates	1	80.5	36.2
each mouse count 3 field		85.4	39.3
		89.3	28.4
	2	76.5	42.3
		73.2	39.4
		91.3	37.2
	3	85.4	26.9
		83.6	25.1
		88.9	23.6
	4	92.2	31.3
		68.3	38.2
		79.2	27.7
	Average	82.8167	32.9667
	Stdev	7.15645	6.20596
	P Value		5.89285e-16

## Sheet: Figure 7G
		Tumor Number		Tumor volume(mm3)
Figure 7G	group	Vil-Cre/APCfl/+	Vil-Cre/APCfl/+/miR31-/-	Vil-Cre/APCfl/+	Vil-Cre/APCfl/+/miR31-/-
n=6 biological replicates	1	85	22	72.3136	17.1847
	2	103	30	49.7275	24.2526
	3	92	25	103.103	20.6735
	4	96	19	57.7642	3.33707
	5	73	33	52.0437	16.9427
	6	91	27	81.0187	18.8494
	Average	90	26	42.4665	24.7225
	Stdev	9.34523	4.69042	44.2966	40.6847
	P Value		1.61393e-09	73.8761	6.44326
				102.685	30.9068
				33.2183	17.5002
				16.9427	17.1731
				30.9043	13.0498
				36.8504	17.6716
				46.3601	17.1194
				88.7827	14.9395
				27.4551	21.5273
				55.1514	5.39418
				93.1573	4.20291
				132.98	33.2696
				63.9868	25.0373
				95.9374	9.72538
				66.81	14.6655
				54.0042	9.69607
				83.7807	6.4784
				93.5247	10.7073
				75.1417	15.6
				86.6415	21.8519
				45.8623	21.4861
				49.7565	28.2669
				37.6328	10.2044
				30.7772	18.8809
				49.1542	8.77688
				34.9631	11.615
				44.6285	4.66208
				49.1196	2.95162
				69.0936	5.17767
				91.5763	10.2035
				48.8946	10.0492
				40.2171	14.7383
				56.7209	28.8826
				85.6841	14.8353
				83.885	19.9783
				79.3436	28.5678
				68.8093	39.0791
				44.1133	34.9472
				90.4307	8.62946
				69.2506	17.7216
				70.2692	29.3755
				98.7283	20.5044
				107.834	8.67416
				71.7409	12.847
				47.462	20.9636
				53.0147	29.3784
				34.5791	27.2643
				43.814	28.0039
				45.3369	10.5444
				59.9785	19.4525
				68.2562	6.95243
				33.6976	8.00281
			Average	62.7591	17.3537
			Stdev	24.0351	9.18207
			P Value		1.72626e-26

## Sheet: Figure 7I
Figure 7I	group	Vil-Cre/APCfl/+	Vil-Cre/APCfl/+/miR31-/-
n=6 biological replicates	1	49.8	10.4
each mouse count 10 field		43.5	4.8
		52.9	8.7
		42.5	7.8
		43.2	8.2
		47.8	5.8
		49.2	10.2
		51.8	8.9
		48.9	7.8
		51.3	7.3
	2	43.7	9.5
		44.2	9.1
		47.3	5.6
		49.2	5.3
		47.5	7.8
		41.9	9.7
		47.2	7.4
		46.9	8.9
		47.8	8.4
		49.3	8.2
	3	51.1	5.9
		52.3	5.8
		47.2	5.2
		48.5	8.8
		55.3	9.6
		50.3	8.4
		51.2	8.5
		50.4	8.9
		45.5	7.3
		48.2	7.8
	4	46.2	8.8
		48.5	8.5
		47.7	8.3
		49.3	8.2
		46.5	7.5
		48.3	7.3
		49.2	7.9
		47.7	7.8
		48.3	7.3
		42.9	9.7
	5	41.8	9.4
		47.7	7.5
		49.2	5.7
		47.9	5.9
		43.3	8.7
		51.1	8.4
		52.1	6.8
		48.9	6.2
		49.2	8.4
		48.8	8.9
	6	49.8	9.6
		47.3	9.3
		46.9	6.9
		47.3	5.8
		42.7	7.8
		46.6	9.7
		53.4	9.3
		52.8	9.4
		57.1	6.8
		48.9	8.3
	Average	48.2217	7.935
	Stdev	3.18628	1.36624
	P Value		1.95628e-112
