# Supplementary material for: Stress responsive miR-31 is a major modulator of mouse intestinal stem cells during regeneration and tumorigenesis
Source: eLife. 2017 Sep 5;6:e29538. doi: 10.7554/eLife.29538 (PMC5584991; doi:10.7554/eLife.29538)
Supplement: Figure 7—source data 2. [file elife-29538-fig7-data2.xlsx]

## Sheet: Figure 7-figure supplement 1A
Figure7-Figure supplement 1A			HCT116						LOVO						SW480
n=3 technical replicates	1d	group	mimics	mimics-NC	inhibitor	inhibitor-NC	1d	group	mimics	mimics-NC	inhibitor	inhibitor-NC	1d	group	mimics	mimics-NC	inhibitor	inhibitor-NC
		1	0.2179	0.155	0.1566	0.1179		1	0.3517	0.2515	0.1984	0.263		1	0.2283	0.1315	0.1106	0.1531
		2	0.2183	0.1502	0.1709	0.1183		2	0.2973	0.2538	0.2089	0.2579		2	0.2015	0.1421	0.1125	0.2083
		3	0.2192	0.1681	0.1483	0.1192		3	0.3496	0.2583	0.2165	0.2559		3	0.2148	0.1609	0.1203	0.1522
		Average	0.218467	0.157767	0.1586	0.118467		Average	0.332867	0.254533	0.207933	0.118467		Average	0.214867	0.144833	0.114467	0.1712
		Stdev	0.000665833	0.00926517	0.011432	0.000665833		Stdev	0.0308195	0.00345881	0.00908864	0.000665833		Stdev	0.0134001	0.0148894	0.00514036	0.0321327
		P Value		0.000347353		0.00372014		P Value		0.0119228		0.000838343		P Value		0.00375347		0.0391746
	2d	group	mimics	mimics-NC	inhibitor	inhibitor-NC	2d	group	mimics	mimics-NC	inhibitor	inhibitor-NC	2d	group	mimics	mimics-NC	inhibitor	inhibitor-NC
		1	0.3702	0.265	0.2081	0.3545		1	0.5319	0.3651	0.2868	0.4233		1	0.3802	0.205	0.1742	0.2845
		2	0.3373	0.2426	0.1995	0.2687		2	0.577	0.4867	0.2768	0.3919		2	0.4027	0.2618	0.1937	0.2687
		3	0.35	0.2361	0.2043	0.2566		3	0.6007	0.445	0.2826	0.4963		3	0.3709	0.2361	0.1862	0.2037
		Average	0.3525	0.2479	0.203967	0.293267		Average	0.569867	0.432267	0.282067	0.437167		Average	0.3846	0.2343	0.1847	0.2523
		Stdev	0.0165919	0.0151615	0.00430968	0.0533736		Stdev	0.0349503	0.0617919	0.00502129	0.0535635		Stdev	0.0163502	0.0284427	0.00983616	0.0428238
		P Value		0.00128631		0.0446295		P Value		0.0283792		0.00752509		P Value		0.00136558		0.0561114
	3d	group	mimics	mimics-NC	inhibitor	inhibitor-NC	3d	group	mimics	mimics-NC	inhibitor	inhibitor-NC	3d	group	mimics	mimics-NC	inhibitor	inhibitor-NC
		1	0.6718	0.5241	0.2392	0.4848		1	0.6629	0.482	0.2688	0.5576		1	0.6015	0.4083	0.1992	0.3328
		2	0.6477	0.4532	0.2457	0.4581		2	0.7772	0.4564	0.2675	0.5837		2	0.6362	0.3212	0.2013	0.2874
		3	0.6515	0.4475	0.2645	0.3812		3	0.7444	0.4618	0.2748	0.6494		3	0.6631	0.3055	0.1691	0.3072
		Average	0.657	0.474933	0.2498	0.441367		Average	0.728167	0.466733	0.270367	0.5969		Average	0.6336	0.345	0.189867	0.309133
		Stdev	0.0129572	0.0426749	0.0131389	0.0537889		Stdev	0.0588537	0.0134942	0.00389401	0.0473021		Stdev	0.0308822	0.0553786	0.0180151	0.0227617
		P Value		0.00211092		0.00390053		P Value		0.00169145		0.000284098		P Value		0.00139983		0.00206063
	4d	group	mimics	mimics-NC	inhibitor	inhibitor-NC	4d	group	mimics	mimics-NC	inhibitor	inhibitor-NC	4d	group	mimics	mimics-NC	inhibitor	inhibitor-NC
		1	0.9687	0.8256	0.2985	0.8372		1	0.9561	0.8867	0.2878	0.8256		1	0.8327	0.4856	0.1993	0.5983
		2	1.0359	0.8159	0.2738	0.8561		2	0.9738	0.8692	0.2907	0.8159		2	0.9021	0.5025	0.1883	0.5524
		3	1.0775	0.8495	0.1276	0.8951		3	1.0359	0.8629	0.285	0.8495		3	0.7922	0.3947	0.2196	0.5351
		Average	1.02737	0.830333	0.2333	0.8628		Average	0.9886	0.872933	0.287833	0.830333		Average	0.842333	0.460933	0.2024	0.561933
		Stdev	0.0548997	0.0172929	0.0923682	0.0295258		Stdev	0.0419081	0.0123314	0.00285015	0.0172929		Stdev	0.0555797	0.0579788	0.0158786	0.0326607
		P Value		0.00405527		0.000356416		P Value		0.010137		7.24522e-07		P Value		0.00119114		6.78519e-05

## Sheet: Figure 7-figure supplement 1C
		Ki67+ cells(%)		pSmad1/5/8+ cells(%)		pSmad2/3+ cells(%)
Figure7-Figure supplement 1C	group	Vil-Cre:APCfl/+	Vil-Cre:APCfl/+/miR-31-/-	Vil-Cre:APCfl/+	Vil-Cre:APCfl/+/miR-31-/-	Vil-Cre:APCfl/+	Vil-Cre:APCfl/+/miR-31-/-
n=3 biological replicates	1	87.3	36.2	13.3	73.2	10.3	60.3
each mouse count 10 views		75.1	50.8	19.8	69.3	9.16	77.6
		93.7	43.3	16.4	87.7	8.33	64.4
		93.5	38.6	15.8	73.2	12.7	81.3
		82.9	52.2	19.3	59.6	13.5	68.5
		85.9	48.5	13.3	58.6	8.9	76.8
		82.1	49.2	18.5	75.3	9.5	66.4
		73.7	55.3	19.9	74.9	10.5	69.3
		88.4	50.6	15.3	84.3	13.4	80.2
		78.9	48.8	13.8	76.6	15.2	74.4
	2	82.6	37.5	19.8	58.2	18.3	79.5
		93.8	38.8	18.4	77.5	8.5	83.1
		90.4	53.2	12.2	83.4	9.2	75.4
		88.6	56.3	17.4	85.5	11.4	63.5
		85.6	48.7	19.8	69.4	12.7	57.2
		89.8	37.4	19.5	83.5	13.7	53.9
		91.2	38.9	18.5	77.8	8.4	53.6
		87.3	38.8	15.3	82.1	9.5	55.8
		88.7	48.5	17.7	79.7	5.8	59.6
		84.6	49.7	19.4	84.6	5.1	63.8
	3	88.4	59.3	12.2	58.7	9.4	69.4
		73.6	50.6	18.5	59.8	12.5	66.1
		93.5	52.1	18.9	75.4	11.4	70.3
		87.5	39.9	14.8	79.9	9.8	72.5
		84.3	54.7	15.3	81.4	10.4	69.3
		88.5	47.9	18.8	78.5	7.4	62.9
		89.4	49.8	19.3	85.9	6.3	68.4
		86.8	50.2	15.5	83.5	10.2	70.1
		89.9	48.9	13.8	82.1	10.5	59.8
		94.3	48.1	19.4	80.3	6.3	68.3
	Average	86.6767	47.4267	16.9967	75.9967	10.2763	68.0567
	Stdev	5.56523	6.25198	2.50326	8.85966	2.84912	8.03902
	P Value		1.84888e-34		4.15936e-42		1.70693e-43
