# Supplementary material for: Stress responsive miR-31 is a major modulator of mouse intestinal stem cells during regeneration and tumorigenesis
Source: eLife. 2017 Sep 5;6:e29538. doi: 10.7554/eLife.29538 (PMC5584991; doi:10.7554/eLife.29538)
Supplement: Figure 8—source data 1. [file elife-29538-fig8-data1.xlsx]

## Sheet: Figure 8B
		Rela		Ikkb		IL1		IL6		IL18		Tnf		Stat3
Figure 8B	group	Non-IR(Ctrl)	12Gy 4d	Non-IR(Ctrl)	12Gy 4d	Non-IR(Ctrl)	12Gy 4d	Non-IR(Ctrl)	12Gy 4d	Non-IR(Ctrl)	12Gy 4d	Non-IR(Ctrl)	12Gy 4d	Non-IR(Ctrl)	12Gy 4d
n=3 biological replicates	1	1.01694	2.10082	0.911859	1.11859	1.12166	2.81656	1.03735	4.57349	1.15721	1.15721	1.0221	3.32097	1.03403	2.45397
	2	1.0174	1.66728	1.17272	2.25509	0.950982	1.18376	0.889358	3.86111	1.03095	2.05672	1.05385	4.58131	1.04926	2.2039
	3	1.01107	3.11023	1.03686	1.74519	1.09567	1.95897	1.11356	4.97593	1.09093	1.14836	1.13904	2.53262	1.00044	2.30193
	Average	1.01514	2.29278	1.04048	1.70629	1.0561	1.98643	1.01342	4.47018	1.09303	1.45409	1.07166	3.4783	1.02791	2.31994
	Stdev	0.00288407	0.604518	0.106526	0.464786	0.0750849	0.666869	0.0930801	0.460951	0.0515663	0.426134	0.0493761	0.84374	0.0203963	0.102881
	P Value		0.00551881		0.031469		0.0323105		6.22135e-06		0.143494		0.00126603		2.94121e-07

## Sheet: Figure 8E
Figure 8E	group	0	20	40	80	100	150
n=3 biological replicates	1	0.993092	1.37154	3.49429	2.12275	1.01047	1.16878
	2	1.00696	1.71119	2.48802	1.80537	1.18557	0.928994
	3	1	2.2411	2.94854	2.41162	1.04756	1.29235
	Average	1.00002	1.77461	2.97695	2.11325	1.0812	1.13004
	Stdev	0.00565958	0.35782	0.411298	0.247589	0.0753357	0.150848
	P Value		0.00493422	7.25394e-05	0.000105918	0.0751837	0.583463

## Sheet: Figure 8G
Figure 8G	group	IL-6-Stattic-	IL-6-Stattic+	IL+6-Stattic-	IL6+Stattic+
n=3 biological replicates	1	1.15803	0.283548	3.97237	0.417629
	2	1.05093	0.349089	3.605	0.374624
	3	0.82169	0.338368	2.81864	0.691667
	Average	1.01022	0.323669	3.46534	0.49464
	Stdev	0.140294	0.0287049	0.48125	0.140421
	P Value		7.356e-05	6.51592e-05	0.00202495

## Sheet: Figure 8I
Figure 8I	group	Ctrl	siRNA
n=3 biological replicates	1	1.22264	0.231647
	2	0.76313	0.264255
	3	1.07177	0.323088
	Average	1.01918	0.272997
	Stdev	0.191245	0.0378391
	P Value		0.000259628

## Sheet: Figure 8K
Figure 8K	group	Control	IL-6
n=3 biological replicates	1	1.0479	2.1848
	2	0.95429	1.91521
	3	1	2.04557
	Average	1.00073	2.04852
	Stdev	0.0382192	0.11008
	P Value		1.9013e-06

## Sheet: Figure 8L
Figure 8L	group	Basic	p31-WT	p31-p-STAT3 MUT
n=6 biological replicates	1	0.371429	22.1075	5.39786
	2	0.313269	21.2387	5.09556
	3	0.361809	23.7865	5.70474
	4	0.457746	22.0679	5.4887
	5	0.367418	25.8267	5.65848
	6	0.321237	24.4265	4.29185
	Average	0.365485	23.2423	5.27286
	Stdev	0.0469914	1.58423	0.481535
	P Value		1.24007e-05	4.40406e-12

## Sheet: Figure 8M
		mICc12			mICc12+IL-6
Figure 8M	group	H3	IgG	p-STAT3	H3	IgG	p-STAT3
n=3 biological replicates	1	0.0254912	0.00378929	0.0294854	0.0419887	0.00685391	0.0369353
	2	0.0275108	0.00376312	0.029897	0.0378423	0.00675955	0.0379737
	3	0.0264818	0.00377618	0.0296905	0.0398616	0.00680657	0.0374509
	Average	0.0364946	0.0037762	0.0296909	0.0398975	0.00680668	0.0374533
	Stdev	0.00100987	1.30873e-05	0.000205801	0.00207341	4.718e-05	0.0005192
	P Value			6.04537e-11			7.56745e-12
